# Supplementary material for: Structural defects in amyloid-β fibrils drive secondary nucleation
Source: Nat Commun. 2026 Feb 18;17:1933. doi: 10.1038/s41467-026-69377-1 (PMC12923811; doi:10.1038/s41467-026-69377-1)
Supplement: Supplementary file 4 — Source Data [file 41467_2026_69377_MOESM4_ESM.xlsx]

## Sheet: fig.2b
Total BRICHOS conc in µM	Incubation with preformed fibrils (blue)		Total BRICHOS conc in µM	Incubation during fibril formation (orange)
0.05	0.220822		0.25	0.260158
0.05	0.0649116		0.25	0.214582
0.1	0.24567		0.25	0.200038
0.1	0.0729458		0.35	0.273973
0.15	0.379562		0.35	0.193761
0.25	0.286526		0.35	0.191887
0.25	0.26445		0.5	0.188778
0.35	0.167651		0.5	0.179747
0.35	0.330293		0.5	0.215652
0.35	0.241299
0.9	0.12795
0.9	0.124854
1	0.166593
1	0.103199
1.5	0.0780907
1.5	0.0965275

## Sheet: fig.2c
Free BRICHOS conc in µM	Incubation with preformed fibrils (blue)			Free BRICHOS conc in µM	Incubation during fibril formation (orange)
0.0389589	0.0110411			0.184961	0.0650395
0.0467544	0.00324558			0.196355	0.0536455
0.075433	0.024567			0.19999	0.0500095
0.0927054	0.00729458			0.254109	0.0958906
0.0930657	0.0569343			0.282184	0.0678164
0.178368	0.0716315			0.28284	0.0671604
0.183888	0.0661124			0.405611	0.094389
0.291322	0.0586779			0.410126	0.0898737
0.234397	0.115603			0.392174	0.107826
0.265545	0.0844545
0.784845	0.115155
0.787631	0.112369
0.833407	0.166593
0.896801	0.103199
1.38286	0.117136
1.35521	0.144791

## Sheet: fig.2d
Time (h)	3uM Ab42	3uM Ab42 and 62.5nM Brichos	3uM Ab42 and 125nM Brichos	3uM Ab42 and 250nM Brichos	3uM Ab42 and 500nM Brichos	3uM Ab42 and 1uM Brichos	3uM Ab42 and 1.5uM Brichos	3uM Ab42 and 2uM Brichos	3uM Ab42 and 3uM Brichos
0	0.0412963	0.0455457	0.0353838	0.0230194	0.0211494	0.0319074	-0.0230238	0.0513685	0.0389335
0.017778	-0.00261198	0.00492472	0.0024549	0.00331417	0.006476	-0.00325439	-0.0290747	0.00802453	0.0210623
0.035556	0.00310389	0.00481866	0.00535894	0.00446484	-0.0031638	-0.00363867	-0.0215908	0.0146971	0.0207354
0.053333	0.00331174	-0.000643431	-0.0193992	-0.0113089	-0.00957451	0.00548803	-0.0757827	0.0150831	0.0174118
0.071111	0.0117816	0.00561412	-0.0183656	0.00321828	0.00395921	-0.00133298	-0.0706873	-0.0026736	0.00863962
0.088889	-0.020591	-0.0173479	-0.00556813	-0.0100144	-0.00259396	-0.0200667	-0.0454225	-0.00653375	0.00934793
0.10667	-0.00354731	0.00020505	-0.00788152	0.000485439	-0.00966949	-0.00839417	-0.0458471	0.00273061	0.0116908
0.12444	0.00310389	0.0004702	0.00801688	-0.0131788	-0.00658285	-0.000708521	-0.0144784	-0.0116071	-0.0119013
0.14222	-0.0101985	-0.0113555	-0.00138434	-0.0195074	0.0054313	-0.0186737	-0.0238731	-0.0182796	0.00662366
0.16	0.00648146	-0.0152267	-0.000646026	-0.015576	-0.00691526	-0.0126693	-0.0323655	-0.00714034	0.00193792
0.17778	-0.00318357	-0.0055222	-0.00271331	-0.0173979	0.00243963	-0.00138101	-0.0173446	-0.0107799	0.00297314
0.19556	-0.00515814	0.00163686	0.00353776	-0.00339807	-0.00862478	-0.0153593	-0.0079499	-0.0174525	-0.00939502
0.21333	-0.00266394	-0.00859794	0.00240568	-0.000425508	-0.00772253	0.00169324	-0.00402218	-0.00995273	-0.00438237
0.23111	-0.0130564	0.00577321	0.0159907	0.00877985	0.000397701	-0.000708521	0.000383236	0.00311663	-0.00187605
0.24889	-0.00806804	-0.0102949	0.00590037	0.00580729	-0.0139433	0.00548803	-0.0221746	-0.00283903	0.00117513
0.26667	0.00866388	-0.00700704	0.00363621	0.0126634	0.00367429	-0.00969112	0.00309018	-0.0151364	-0.00514517
0.28444	0.00783248	0.00651563	0.000239953	-0.000377563	-0.00135931	-0.00839417	-0.00120908	-0.00228758	-0.0111386
0.30222	-0.000897219	0.00137171	-0.00438683	0.00115666	-0.00644039	0.00539196	0.00250633	-0.00592715	0.0031366
0.32	-0.00432674	-0.00329493	0.00284867	-0.00747336	0.00538381	-0.01632	-0.00725989	-0.00940128	-0.000949799
0.33778	0.00310389	-0.01406	0.0149078	-0.00502819	0.00723579	0.0116846	0.0188541	-0.00620288	0.00651469
0.35556	0.0149513	-0.00568129	0.0122007	0.00705384	0.00913526	-0.0144946	-0.00285448	-0.0155775	-0.00334715
0.37333	0.011314	0.00731108	0.0130374	0.012088	0.0108923	0.000972715	0.0065402	-0.0121034	-0.00661627
0.39111	0.00959921	0.0004702	0.00973962	0.00513606	-0.013326	0.009523	0.00160401	-0.00984244	0.00493462
0.40889	0.0186926	-0.0127343	0.019633	0.00772507	0.00676093	0.000156115	-0.00158062	0.00444011	-0.00165811
0.42667	0.014068	-0.00477978	0.0182056	0.0074374	0.0122219	0.00294216	0.0251703	-0.0064786	0.00308211
0.44444	0.00227249	-0.0207418	0.0108717	0.0218208	-0.00601301	-0.00546401	0.0149795	-0.00691976	-0.00171259
0.46222	0.0129768	-0.0285372	0.0221925	0.00762918	0.00809055	0.00544	0.00277171	0.00322692	-0.0176768
0.48	0.00336371	-0.0209009	0.0189932	0.0107456	-0.00340124	0.00596838	-0.0192554	0.0110575	-0.0109206
0.49778	0.00788444	-0.0138479	0.0174181	0.00101283	0.00134744	-0.00464741	-0.0119307	0.0134287	-0.00770598
0.51556	0.00138913	-0.0161812	0.014268	0.0148209	0.00709333	0.00178931	0.00845098	-0.00460367	-0.00351061
0.53333	0.00284408	-0.00843885	0.00919818	-0.000809065	0.015356	0.00375876	0.00675251	-0.00587201	-0.00792392
0.55111	0.00424707	0.00630351	0.00998572	0.00877985	0.00581119	0.00606446	0.0142364	-0.0155775	-0.00645282
0.56889	-0.00307964	-0.0180903	0.0100842	-0.00397341	-0.0010269	0.00837015	-0.0091176	-0.00432795	0.00150204
0.58667	0.0105865	-0.0097646	0.0232262	0.00599906	0.00405418	0.00755355	0.000436313	-0.013482	0.000357848
0.60444	0.0110542	-0.00997672	0.017172	0.013862	0.00709333	0.0107239	-0.00768451	0.00107626	-0.0153884
0.62222	0.00606576	-0.00149191	0.0115116	0.018177	0.00248712	-0.00118887	0.00287787	-0.00625802	-0.00955848
0.64	0.000973431	-0.0233933	0.00924741	0.012999	0.0149286	-0.0160798	0.0120072	0.00333721	-0.0119013
0.65778	-0.00489833	-0.0223327	0.0209128	0.00916341	0.00585868	-0.00618454	0.0169434	0.0107266	-0.00498171
0.67556	0.00949528	-0.0126282	0.0190424	0.0141976	0.00771066	-0.0168964	0.0139179	-0.0102285	-0.00198502
0.69333	-0.000481519	-0.00992369	0.0177134	0.013862	0.0036268	0.000348256	0.00107324	-0.00504483	0.00199241
0.71111	0.018173	-0.00430251	0.0142187	0.0110812	0.0110822	-0.00671293	0.00717713	0.00184829	-0.00312921
0.72889	-0.00235217	-0.00631765	0.0195346	0.0203345	-0.000219626	0.00740944	0.00839791	-0.00730578	0.00133858
0.74667	0.0157308	-0.00838582	0.0180088	0.0316015	0.0147387	-0.00786578	0.00553173	-0.00493454	-0.0132635
0.76444	-0.0113417	-0.00223433	0.0155969	0.0108415	-0.00378113	-0.00147709	0.00542558	-0.00394193	-0.00258436
0.78222	0.00798837	-0.0217494	0.0239645	0.0180811	0.0137415	0.00020415	-0.0032791	-0.00796751	-0.00481826
0.8	0.00679323	-0.00504493	0.0295757	0.0194715	0.01906	-0.0115165	0.00155094	-0.00691976	-0.000459431
0.81778	-0.00593758	-0.00668886	0.0234723	0.0192797	0.0123169	0.00654481	0.0058502	0.00482612	-0.00236642
0.83556	0.0143278	-0.0127343	0.0168274	0.0148209	0.0054313	-8.40618e-05	-0.00237678	0.00868627	-0.00291127
0.85333	0.00341567	-0.0287494	0.0194362	0.0209098	0.013789	0.00140503	-0.00386295	-0.00212215	0.0139792
0.87111	0.00705304	-0.012151	0.0300679	0.0236427	0.01018	-0.00709721	-0.00731297	0.00129684	-0.00470929
0.88889	0.00138913	-0.0081737	0.0436529	0.0176496	0.00452905	0.00457536	0.0142364	-0.0059823	-0.00797841
0.90667	0.00715697	0.00227322	0.0349408	0.0167386	0.00277204	-0.00426313	0.0220388	0.0158551	0.00171998
0.92444	0.0108983	-0.00637068	0.0375003	0.0320809	0.0339233	-0.00772167	0.00606251	-0.010449	0.000902702
0.94222	-0.000481519	-0.0111434	0.035876	0.0165469	0.0170655	0.00572821	-0.0044468	0.00289605	-0.00863223
0.96	0.0221741	0.00842471	0.0513806	0.0246495	0.00923024	0.000444326	0.00967176	0.0143662	-0.00176708
0.97778	0.015367	-0.00610553	0.0484274	0.0316494	0.0121744	0.00428715	0.000330159	0.00559815	-0.0113565
0.99556	0.0105345	-0.00440857	0.0343501	0.0292522	0.01906	-0.0137261	0.00993715	-0.00559628	-0.0146801
1.0133	0.0125091	-0.00472675	0.0379925	0.0269988	0.0115571	0.0119728	0.0215611	-0.00410737	-0.0110841
1.0311	0.00933939	-0.00584038	0.0471476	0.0274782	0.00889783	-0.00171726	0.0221449	-0.000964102	0.00144755
1.0489	0.00918351	0.00980349	0.0487719	0.0223002	0.00780563	0.0157676	-0.00885221	0.00625989	0.000739246
1.0667	0.0178093	-0.00186312	0.0415364	0.0188003	0.0120794	0.0135099	0.0210303	0.00471583	0.000521304
1.0844	0.00590987	-0.0125752	0.0551706	0.0315056	0.0116995	0.00726534	0.0106272	-0.00697491	-0.0150615
1.1022	0.0258635	-0.0141131	0.0522666	0.0349576	0.0255182	0.010868	0.000595545	0.00796938	-0.0131
1.12	0.0283057	0.0104929	0.0551706	0.0212454	0.0164957	-0.00147709	0.031115	-0.0171216	-0.013318
1.1378	0.00606576	0.00222019	0.0663438	0.0249851	0.0208645	0.0177851	0.0115295	0.000855682	-0.0259041
1.1556	0.0248242	-0.00265857	0.0496087	0.0334234	0.0215293	0.00198146	0.0182703	0.00377837	-0.00454583
1.1733	0.0277861	0.0064626	0.0516267	0.0395603	0.0239036	0.00673695	0.0211895	0.00184829	0.00210138
1.1911	0.0322029	0.00985652	0.0663438	0.0365877	0.0174454	0.00601642	0.0202341	0.00146228	-0.0322789
1.2089	0.0424915	0.0110762	0.0553183	0.0345261	0.0014899	0.00817801	0.0124849	-0.00123983	-0.00372855
1.2267	0.0269547	-0.00801461	0.0641289	0.0242659	0.0167331	0.0192261	0.0135995	-0.00344563	-0.00454583
1.2444	0.043167	0.0144701	0.0638828	0.0560053	0.00144241	0.0169685	0.0108925	0.0100649	0.00863962
1.2622	0.0604185	0.0190837	0.0708722	0.0365877	0.0195823	0.0291694	0.0185357	0.00350264	0.00896653
1.28	0.0619774	0.0254474	0.0776154	0.0429643	0.0230489	0.0192261	-0.00104985	-0.00774694	-0.00432789
1.2978	0.0593273	0.0262428	0.0722504	0.0376425	0.0253282	0.0021736	0.0140772	0.0105612	-0.00351061
1.3156	0.073669	0.014205	0.0765818	0.0421013	0.0113671	0.0162479	0.0279303	0.0113884	-0.000895314
1.3333	0.0623931	0.0218413	0.0732348	0.0479985	0.00448156	-0.00186137	0.0244803	0.00410924	-0.00334715
1.3511	0.0931029	0.0222656	0.0801749	0.0462725	0.0227165	0.0157676	0.0192257	0.00471583	-0.00558105
1.3689	0.0979355	0.012508	0.0787968	0.0471355	0.0286048	0.0100033	-0.00598604	-0.000192073	0.0031366
1.3867	0.0952854	0.0203565	0.087755	0.0392726	0.0173505	0.0104837	0.00723021	0.000745392	-0.0116289
1.4044	0.10573	0.0307504	0.0885917	0.0471835	0.0220517	0.000348256	-0.00540219	0.00802453	-0.011193
1.4222	0.116538	0.0364776	0.112218	0.0492451	0.0273702	0.00764962	-0.00609219	0.00692163	-0.0136449
1.44	0.110043	0.0419927	0.104539	0.051882	0.0372474	0.0064007	0.0145018	-0.00603744	-0.00754252
1.4578	0.126099	0.0425761	0.113301	0.0582107	0.0282724	0.016392	0.0293104	-0.00995273	0.0076044
1.4756	0.150833	0.0422579	0.114974	0.05706	0.0301719	0.0228288	0.0198095	0.00907228	0.000466819
1.4933	0.141012	0.0431064	0.115122	0.067464	0.0336859	0.0133178	0.0272403	-0.00146041	0.00215586
1.5111	0.143091	0.0532881	0.121127	0.0652106	0.026278	0.013558	0.00128555	0.00934801	0.0271101
1.5289	0.159563	0.058326	0.119355	0.0673202	0.0121269	0.0213877	0.00977792	-0.00680947	0.00204689
1.5467	0.161278	0.0633108	0.162374	0.0633408	0.0233813	0.0192742	0.00669943	-0.0070852	0.00858513
1.5644	0.170215	0.068932	0.1386	0.0727379	0.0239986	0.0172086	-0.00142139	0.00482612	-0.00857774
1.5822	0.1857	0.0750305	0.154745	0.0761899	0.038577	0.00519982	0.0241088	0.00978917	-0.00187605
1.6	0.188246	0.0766744	0.142292	0.0798816	0.0374848	0.0248463	0.0053725	0.00140713	0.010819
1.6178	0.210019	0.102606	0.162866	0.0917719	0.0417587	0.0206191	0.0142895	-2.66378e-05	0.0107645
1.6356	0.214747	0.104568	0.174827	0.0869295	0.0362977	0.0170165	0.0192788	-8.17828e-05	-0.0152794
1.6533	0.223165	0.100485	0.182998	0.0922513	0.0379122	0.0294096	0.0272403	-0.00879469	0.0125081
1.6711	0.245093	0.100061	0.18093	0.0837172	0.042186	0.0257589	0.0190134	-0.00879469	0.00754991
1.6889	0.247847	0.114061	0.20436	0.100114	0.0429458	0.0215799	0.0203934	-0.00184642	0.00526153
1.7067	0.264371	0.129386	0.207018	0.104142	0.0359653	0.0422831	-0.0074722	-0.00278389	0.00923896
1.7244	0.294406	0.144977	0.228232	0.0967102	0.0394793	0.0261432	0.00287787	0.00278576	0.00727748
1.7422	0.283182	0.157227	0.233942	0.105005	0.0515409	0.035414	0.000436313	0.0103406	-0.000350461
1.76	0.298043	0.153038	0.234286	0.113874	0.0469822	0.0296017	0.00574404	0.00482612	0.00880307
1.7778	0.304071	0.146621	0.25678	0.117183	0.0537728	0.0296978	0.000383236	-0.00179128	0.0049891
1.7956	0.32735	0.176159	0.263228	0.126388	0.0322138	0.0385363	0.00282479	-0.00714034	0.0127805
1.8133	0.344082	0.18703	0.27888	0.137271	0.0529655	0.0305625	-0.00242986	-0.002067	-0.0109206
1.8311	0.367413	0.203681	0.299209	0.127395	0.0485018	0.0304664	-0.0021114	0.00708706	0.00133858
1.8489	0.376974	0.223143	0.29911	0.144175	0.0715803	0.0480473	0.0104148	0.0148625	0.0140881
1.8667	0.3803	0.216886	0.331695	0.155778	0.0612757	0.0387765	0.0234719	-2.66378e-05	0.00842168
1.8844	0.417557	0.23884	0.323573	0.161819	0.0622729	0.036711	0.0111048	0.0126567	0.0012841
1.9022	0.416414	0.244886	0.335435	0.155826	0.071058	0.0361826	0.00579712	-0.0121585	-0.000350461
1.92	0.450553	0.268219	0.347051	0.177209	0.0796056	0.0527067	-0.00179293	0.00118655	-0.0178947
1.9378	0.445357	0.271295	0.370382	0.192887	0.0721502	0.0500648	-0.00614527	0.00603931	0.00596984
1.9556	0.461933	0.284658	0.386625	0.173422	0.0802229	0.058567	-0.0111345	-0.00272874	0.00335454
1.9733	0.47165	0.310219	0.411974	0.192503	0.0848291	0.0512176	-0.0237139	-0.000522943	0.00547947
1.9911	0.500645	0.324272	0.409021	0.211346	0.0896728	0.0624579	-0.0418663	0.00339235	0.0186649
2.0089	0.505633	0.331113	0.418028	0.211489	0.0883906	0.0516499	-0.0264208	-0.00328019	0.0309786
2.0267	0.520598	0.345219	0.440375	0.213935	0.105581	0.0511696	-0.0539148	0.0155794	0.0108735
2.0444	0.534317	0.360279	0.446626	0.235845	0.0943265	0.0659645	-0.0565687	0.0144765	0.016322
2.0622	0.561753	0.359165	0.476651	0.238578	0.114033	0.0547242	-0.0455817	-0.00339048	-0.000513917
2.08	0.588981	0.390082	0.479456	0.248982	0.104679	0.0485277	-0.0531717	0.0140353	0.0155048
2.0978	0.579316	0.405885	0.500424	0.26092	0.122201	0.0520342	-0.0360278	0.0099546	0.0171393
2.1156	0.591371	0.420309	0.504953	0.286762	0.12752	0.0636107	-0.0540741	0.00228945	0.0106556
2.1333	0.62125	0.441945	0.535322	0.296303	0.128659	0.0685103	-0.0465371	-0.000522943	0.0198091
2.1511	0.628213	0.452657	0.543296	0.304502	0.12657	0.0621216	-0.0218561	-0.0080778	0.00199241
2.1689	0.630603	0.455998	0.549448	0.314331	0.129942	0.0808554	-0.0353378	0.0039438	0.00983829
2.1867	0.663547	0.466392	0.557668	0.328474	0.159526	0.0859471	-0.0179815	-0.00890498	-0.00677973
2.2044	0.674252	0.48893	0.595175	0.337919	0.156629	0.0608247	-0.00890529	0.0134839	0.0248218
2.2222	0.690932	0.497627	0.599851	0.345303	0.171113	0.0777811	-0.0161238	-0.00146041	0.00346351
2.24	0.710262	0.525998	0.61506	0.34631	0.166126	0.0859952	-0.0337455	0.0134839	-0.00187605
2.2578	0.723044	0.529657	0.62264	0.374117	0.179043	0.0800388	-0.0234485	-0.00465882	0.0120177
2.2756	0.726578	0.544081	0.642378	0.390706	0.184789	0.084362	-0.0325247	0.0132082	0.0206809
2.2933	0.737282	0.565718	0.663641	0.398425	0.194334	0.088493	-0.0127269	0.0232997	-0.00487274
2.3111	0.769863	0.569854	0.663149	0.398857	0.196281	0.0955542	-0.0144253	0.00631503	0.00068476
2.3289	0.761341	0.574786	0.672993	0.421535	0.211334	0.0916633	-0.0254654	-0.00234273	0.0121267
2.3467	0.762224	0.607558	0.696669	0.431267	0.217127	0.11107	-0.00333217	0.0171786	0.00591535
2.3644	0.777709	0.612702	0.700114	0.439562	0.229189	0.109148	-0.0180877	0.00510185	0.0261839
2.3822	0.788933	0.615619	0.710303	0.459507	0.240443	0.105642	-0.010763	0.00984431	-0.00252987
2.4	0.787842	0.638263	0.729401	0.467705	0.241583	0.123367	-0.0396901	0.00322692	0.00373594
2.4178	0.825359	0.633437	0.743084	0.486212	0.264234	0.114768	-0.00922375	0.0213145	-0.00814186
2.4356	0.817408	0.657725	0.738457	0.502225	0.270787	0.120677	-0.0135761	0.00543272	-0.000568402
2.4533	0.824527	0.662869	0.750959	0.520588	0.254452	0.127882	-0.0112407	0.00510185	0.0175207
2.4711	0.835231	0.686308	0.739786	0.547581	0.290589	0.118035	0.00553173	0.00796938	0.00384491
2.4889	0.846819	0.685406	0.772124	0.536218	0.280949	0.138786	-0.0102322	0.0130427	0.0125081
2.5067	0.839181	0.686997	0.791862	0.549451	0.311816	0.132782	-0.00625143	0.0212593	0.0180111
2.5244	0.858199	0.69299	0.780591	0.568293	0.316232	0.143109	-0.01623	0.00510185	0.00411734
2.5422	0.862564	0.700679	0.79137	0.5553	0.323972	0.1409	0.00574404	0.0191087	0.0107101
2.56	0.853055	0.728997	0.799147	0.592793	0.35028	0.161987	-0.0067822	0.0112229	0.0106011
2.5778	0.850872	0.735732	0.811747	0.609861	0.349568	0.14945	-0.0131515	0.0180058	0.0218251
2.5956	0.89847	0.735149	0.816719	0.608183	0.356548	0.168904	-0.00577373	0.0104509	0.0195367
2.6133	0.873424	0.738861	0.819918	0.621511	0.370035	0.168664	0.00271864	0.023024	0.0168124
2.6311	0.876646	0.737217	0.824496	0.627552	0.373786	0.180288	0.015351	0.0111678	0.0202995
2.6489	0.890416	0.726876	0.842609	0.648265	0.398052	0.190232	0.00197555	0.0122707	0.0302703
2.6667	0.895612	0.751641	0.839016	0.659484	0.409781	0.199551	0.00107324	0.0178955	0.0204629
2.6844	0.894053	0.747345	0.848122	0.681826	0.409876	0.192009	0.00447019	0.0187778	0.0344657
2.7022	0.915306	0.784307	0.845119	0.680387	0.430105	0.203826	0.0122725	0.0151934	0.0297254
2.72	0.929855	0.795868	0.849549	0.680435	0.437133	0.216315	0.0070179	0.0215902	0.0338663
2.7378	0.901484	0.794807	0.83877	0.689689	0.43927	0.226979	0.0150326	0.0106163	0.0143061
2.7556	0.909122	0.809921	0.871502	0.696832	0.451949	0.227171	0.00882253	0.019219	0.0285268
2.7733	0.923568	0.796027	0.863331	0.705367	0.457268	0.228852	0.0334504	0.0138699	0.0252032
2.7911	0.918891	0.794595	0.873914	0.723681	0.485047	0.233848	0.0286204	0.00896199	0.0195367
2.8089	0.923827	0.810027	0.882675	0.742619	0.503377	0.23966	0.0404566	0.0242372	0.0417667
2.8267	0.903666	0.794383	0.871403	0.716202	0.491363	0.247394	0.00988407	0.00989946	0.0103287
2.8444	0.916449	0.810769	0.876424	0.732599	0.503567	0.259739	0.0243211	-0.00245302	0.0107101
2.8622	0.92814	0.81008	0.870074	0.761558	0.506084	0.255079	0.0229942	0.0169029	0.0252576
2.88	0.941962	0.821641	0.883315	0.775461	0.527928	0.288608	0.0292042	0.00807967	0.0310876
2.8978	0.933233	0.796345	0.861215	0.759208	0.533674	0.274294	0.0343527	0.0276561	0.0149054
2.9156	0.938585	0.812307	0.884939	0.771674	0.528403	0.282411	0.0381743	0.0145868	0.0286357
2.9333	0.955421	0.839353	0.881248	0.769373	0.561454	0.292595	0.0356796	0.0077488	0.0272191
2.9511	0.945028	0.829913	0.876719	0.805043	0.547587	0.314115	0.0337158	0.00852083	0.0287992
2.9689	0.956772	0.848421	0.87918	0.789941	0.577789	0.312385	0.0426328	0.0281524	0.0337029
2.9867	0.949237	0.845822	0.897491	0.798619	0.596784	0.326796	0.0504882	0.00681134	0.0340843
3.0044	0.938533	0.832088	0.898475	0.796174	0.575367	0.334145	0.0556367	0.0125464	0.0291806
3.0222	0.943989	0.821375	0.908713	0.802023	0.599443	0.330255	0.0390235	0.0190535	0.0286357
3.04	0.94004	0.835641	0.896506	0.814297	0.593745	0.35701	0.0646068	0.01012	0.0237321
3.0578	0.954641	0.838239	0.898819	0.831748	0.61141	0.366281	0.053779	0.0289245	0.0181201
3.0756	0.95963	0.847307	0.919492	0.836735	0.629977	0.362967	0.0568575	0.00923772	0.033376
3.0933	0.955888	0.873398	0.916884	0.846755	0.630784	0.391692	0.079203	0.0144765	0.0376803
3.1111	0.967216	0.87833	0.918016	0.845988	0.656522	0.392893	0.0725684	0.0320677	0.0361002
3.1289	0.957967	0.868731	0.920428	0.822591	0.641279	0.39981	0.0662522	0.00807967	0.034956
3.1467	0.979635	0.85314	0.901822	0.853228	0.655952	0.401251	0.0585559	0.0188329	0.0402956
3.1644	0.969035	0.827845	0.926186	0.863008	0.665497	0.41715	0.0629083	0.0236306	0.0482504
3.1822	0.941339	0.958988	0.904234	0.845892	0.667539	0.436893	0.0971431	0.0179506	0.0489043
3.2	0.964774	0.942019	0.936375	0.86694	0.694132	0.439967	0.0892877	0.027601	0.0530996
3.2178	0.966437	0.983594	0.931355	0.890049	0.677511	0.435212	0.0789376	0.0351007	0.0469973
3.2356	0.948666	0.996322	0.928992	0.876385	0.687626	0.461967	0.09502	0.0259466	0.0566957
3.2533	0.990184	0.975004	0.912404	0.875042	0.711939	0.467588	0.103672	0.0159103	0.0573495
3.2711	0.977868	1.00311	0.924759	0.865453	0.70738	0.475033	0.105158	0.0274356	0.0405135
3.2889	0.96784	0.974049	0.923135	0.908795	0.723383	0.48685	0.101336	0.0351007	0.0674293
3.3067	0.980155	0.990541	0.939968	0.898056	0.717068	0.508225	0.121665	0.0456334	0.0417122
3.3244	0.976517	0.991814	0.928451	0.893261	0.731646	0.508081	0.120179	0.0191087	0.0487408
3.3422	0.961604	1.00608	0.941593	0.892686	0.74594	0.514278	0.141357	0.0322332	0.0715157
3.36	0.965709	1.02411	0.956753	0.897145	0.761088	0.52864	0.143851	0.0520854	0.0538079
3.3778	0.981714	0.994094	0.961724	0.895706	0.754725	0.543051	0.137429	0.0482804	0.0578943
3.3956	0.973608	0.996322	0.938836	0.903905	0.75159	0.558566	0.140348	0.0356522	0.0763104
3.4133	0.966904	0.995314	0.938984	0.896042	0.760708	0.557173	0.15298	0.0307994	0.0597468
3.4311	0.981142	1.00109	0.957836	0.91709	0.76218	0.563898	0.151123	0.0352661	0.048087
3.4489	0.970386	0.974844	0.9506	0.914597	0.781175	0.57927	0.153777	0.0476738	0.0681376
3.4667	0.999641	1.00486	0.944743	0.89796	0.762892	0.592143	0.163065	0.0411667	0.0745124
3.4844	0.979116	1.02289	0.954488	0.896234	0.78184	0.591278	0.170124	0.0450268	0.0697721
3.5022	0.980986	1.04097	0.929041	0.908795	0.791954	0.600693	0.178882	0.0467363	0.0715702
3.52	0.978596	1.02331	0.947647	0.917569	0.807008	0.605593	0.176706	0.0439791	0.0742399
3.5378	0.982077	1.00237	0.95818	0.907836	0.781602	0.62399	0.187587	0.0600814	0.0785443
3.5556	0.993249	0.98317	0.95818	0.901891	0.801119	0.618803	0.176547	0.0590888	0.088733
3.5733	0.962643	1.00656	0.96261	0.904097	0.808242	0.645702	0.187799	0.0565521	0.0607276
3.5911	0.969502	1.06515	0.955916	0.910282	0.796703	0.647864	0.21662	0.052692	0.083448
3.6089	0.949029	1.04357	0.958082	0.903234	0.813276	0.650842	0.216514	0.0584822	0.0765283
3.6267	0.980986	1.04187	0.952274	0.914309	0.816837	0.65944	0.204625	0.0374719	0.085246
3.6444	0.980778	1.04187	0.962413	0.92735	0.822156	0.681873	0.225643	0.0693457	0.0972872
3.6622	0.967788	1.01149	0.974964	0.926151	0.827474	0.672026	0.249475	0.0626732	0.0861177
3.68	0.983273	1.0196	0.972848	0.923131	0.830086	0.674043	0.230845	0.0789961	0.0932553
3.6978	0.960981	1.0055	0.958623	0.91359	0.829754	0.672698	0.216461	0.0520854	0.087153
3.7156	0.939208	1.00661	0.96891	0.917521	0.820684	0.707091	0.228616	0.066037	0.106168
3.7333	0.966021	1.03233	0.969304	0.931761	0.847514	0.717371	0.268317	0.071331	0.0990852
3.7511	0.981922	1.03445	0.987319	0.915747	0.842385	0.70517	0.269432	0.0609637	0.0982135
3.7689	0.968671	1.03578	0.982298	0.943076	0.85307	0.737834	0.278296	0.073261	0.105732
3.7867	0.952719	1.01287	0.978213	0.93761	0.844807	0.731253	0.25733	0.0727647	0.0956527
3.8044	0.975322	1.03419	0.978508	0.937083	0.833363	0.719917	0.277128	0.077066	0.111344
3.8222	0.97049	1.01865	0.981757	0.92361	0.834502	0.717659	0.290769	0.0585373	0.0880247
3.84	0.957499	1.02056	0.982495	0.945377	0.85212	0.746865	0.288593	0.0655959	0.114341
3.8578	0.976725	1.01557	0.978213	0.924329	0.868455	0.755079	0.307966	0.0666988	0.112162
3.8756	0.988573	1.02342	0.999181	0.929651	0.84324	0.769681	0.316405	0.0901905	0.120117
3.8933	0.97553	1.01446	0.979345	0.933151	0.865036	0.770306	0.308338	0.0765146	0.123822
3.9111	0.984208	1.03286	0.970633	0.952665	0.853117	0.771747	0.329569	0.0817534	0.123985
3.9289	0.976829	1.03668	0.962905	0.944802	0.879662	0.768817	0.344006	0.108719	0.122895
3.9467	0.991119	1.0161	0.982249	0.952904	0.864609	0.791778	0.352073	0.0856687	0.11979
3.9644	0.963423	1.03673	0.986236	0.956884	0.86836	0.807581	0.336309	0.0791616	0.144036
3.9822	0.984468	1.0415	0.988254	0.966664	0.890679	0.804219	0.357806	0.0968079	0.132921
4	0.972153	1.02315	0.994259	0.95837	0.880897	0.807773	0.358124	0.109381	0.137279
4.0178	0.957863	1.01987	0.996228	0.954007	0.878238	0.810559	0.364069	0.087323	0.140276
4.0356	0.972724	1.00629	0.956802	0.931809	0.899464	0.804555	0.387051	0.103094	0.139568
4.0533	1.00702	1.00937	0.987024	0.964219	0.870497	0.838756	0.39703	0.106403	0.137007
4.0711	0.983117	1.02729	0.96576	0.953815	0.873726	0.827804	0.409078	0.103205	0.134392
4.0889	0.993613	1.01764	0.967384	0.959329	0.889872	0.863398	0.392412	0.113296	0.156458
4.1067	0.994289	1.03535	0.96832	0.961774	0.886643	0.849516	0.415607	0.12609	0.163105
4.1244	1.03731	1.04691	0.973488	0.964555	0.897992	0.851101	0.411945	0.121403	0.161035
4.1422	0.987793	1.0572	0.988205	0.975918	0.892009	0.844905	0.429248	0.125649	0.162888
4.16	1.00479	1.05996	0.988992	0.948398	0.905685	0.869114	0.450797	0.127138	0.158856
4.1778	0.991171	1.04559	0.982151	0.961534	0.898514	0.841398	0.456317	0.140207	0.176672
4.1956	0.989612	1.03896	1.00553	0.977068	0.892959	0.861093	0.452761	0.129729	0.171169
4.2133	0.981714	1.02427	0.990223	0.964795	0.879757	0.86359	0.449099	0.119473	0.16523
4.2311	0.993457	1.02273	0.97526	0.971603	0.899084	0.869114	0.468313	0.136898	0.172422
4.2489	0.980571	1.01425	0.973045	0.960767	0.907537	0.869403	0.476805	0.140593	0.178852
4.2667	0.946379	1.02098	0.969501	0.972034	0.908297	0.894141	0.480573	0.146935	0.194217
4.2844	0.946899	1.03493	0.988353	0.97702	0.904403	0.882805	0.489172	0.159839	0.188714
4.3022	0.934012	1.05264	0.987073	0.972274	0.903786	0.906438	0.500371	0.153883	0.182393
4.32	0.941858	1.03	0.983726	0.98752	0.90445	0.906006	0.511252	0.167063	0.196178
4.3378	0.981246	1.03084	0.988894	0.967144	0.913995	0.893468	0.502441	0.163975	0.210889
4.3556	1.00343	1.02549	1.00253	0.964699	0.899512	0.879826	0.52208	0.178312	0.191928
4.3733	1.02157	1.02374	0.991257	0.974767	0.921356	0.885495	0.523619	0.187466	0.195906
4.3911	1.02526	1.00809	0.991503	0.964027	0.911336	0.901682	0.528927	0.186915	0.191111
4.4089	1.01403	1.00613	0.995834	0.973808	0.914328	0.890538	0.530413	0.180242	0.214703
4.4267	1.04168	1.01822	0.969993	0.992554	0.916844	0.912394	0.553555	0.18311	0.221786
4.445	1.06698	1.0589	0.984218	0.965753	0.926769	0.92032	0.530307	0.182944	0.21612
4.4628	1.01144	1.01562	0.97083	0.974288	0.897897	0.87997	0.537632	0.191933	0.230504
4.4806	1.00868	1.04548	0.950354	0.954391	0.917414	0.906582	0.528025	0.211179	0.22402
4.4983	1.02162	1.03599	0.951437	0.950124	0.9054	0.907831	0.552652	0.200094	0.231049
4.5161	1.03238	1.02697	0.946761	0.96676	0.90426	0.934875	0.544001	0.191657	0.245651
4.5339	1.02583	0.999928	0.970584	0.97213	0.911383	0.91542	0.550636	0.20605	0.228379
4.5517	1.0038	1.03466	0.975949	0.959041	0.933085	0.915565	0.595804	0.208807	0.224728
4.5694	0.98083	1.00178	0.991847	0.950603	0.919931	0.915949	0.597662	0.205885	0.222494
4.5872	0.981506	0.972352	0.998541	0.97026	0.914802	0.919744	0.595645	0.226564	0.242872
4.605	0.999277	1.00767	0.967188	0.950891	0.937026	0.929975	0.574255	0.244321	0.257746
4.6228	0.973659	1.04739	0.980625	0.97774	0.937026	0.924691	0.604137	0.242997	0.251481
4.6406	0.999121	1.03609	0.969058	0.954343	0.934177	0.931849	0.617778	0.245038	0.24843
4.6583	1.00686	1.031	0.965465	0.978027	0.922305	0.926132	0.641557	0.242556	0.265919
4.6761	0.978544	1.01833	0.948631	0.958993	0.945574	0.929639	0.628394	0.257886	0.277852
4.6939	0.984312	1.05577	0.937753	0.984787	0.944007	0.938285	0.614753	0.246416	0.285697
4.7117	1.00224	1.01801	0.954144	0.980281	0.945004	0.930023	0.632375	0.240295	0.26156
4.7294	1.01227	1.01732	0.948533	0.979514	0.937169	0.942224	0.648828	0.263897	0.273656
4.7472	0.958486	1.00926	1.00179	0.97424	0.923587	0.92839	0.656578	0.25739	0.282428
4.765	1.02235	1.01382	0.985252	0.990876	0.939068	0.949574	0.653712	0.271066	0.277634
4.7828	1.02682	1.00454	0.981314	0.980089	0.931375	0.960958	0.655145	0.27818	0.279977
4.8006	0.999017	1.00804	0.964087	0.980616	0.934747	0.959133	0.665123	0.269908	0.304931
4.8183	1.00297	0.982534	0.9506	0.97563	0.939021	0.948421	0.664009	0.279834	0.296758
4.8361	0.99512	1.00157	0.973143	0.975678	0.936979	0.964849	0.670325	0.293179	0.296486
4.8539	1.01845	1.00979	0.972405	0.972897	0.943389	0.95332	0.677862	0.290477	0.322094
4.8717	1.0264	1.00672	0.955424	0.982822	0.94168	0.949189	0.69145	0.306965	0.300245
4.8894	1.02235	0.99489	0.972306	0.976253	0.922543	0.943857	0.696598	0.302113	0.295614
4.9072	1.01211	0.996269	0.962265	0.998931	0.925439	0.95332	0.692617	0.3068	0.319206
4.925	1.01237	0.986776	0.978951	0.954343	0.950845	0.955626	0.703923	0.3143	0.316373
4.9428	0.98665	0.978769	0.96827	1.00133	0.937359	0.93867	0.707214	0.320035	0.337404
4.9606	1.05056	0.974579	0.974177	0.956836	0.94035	0.953512	0.730727	0.305918	0.336587
4.9783	1.00749	0.985397	0.976982	0.975822	0.95189	0.945058	0.720748	0.315734	0.336805
4.9961	1.01684	0.984072	1.00848	0.97937	0.93356	0.969893	0.73837	0.34485	0.328033
5.0139	1.02069	1.01706	0.982446	0.978171	0.934177	0.958316	0.735557	0.349482	0.345795
5.0317	1.00078	1.03031	0.975457	0.9845	0.914185	0.955914	0.748136	0.358305	0.341599
5.0494	1.0289	1.02729	0.982003	0.952473	0.923065	0.948853	0.740121	0.369114	0.352714
5.0672	1.01767	1.00656	0.970879	0.975726	0.943247	0.982622	0.772339	0.329575	0.351298
5.085	1.00847	0.974049	0.954045	0.982534	0.958918	0.970469	0.770057	0.375511	0.370913
5.1028	0.992782	1.00597	0.952815	0.979466	0.946191	0.971286	0.762679	0.363048	0.358871
5.1206	1.02526	1.002	0.964234	0.992986	0.962289	0.975513	0.75562	0.387753	0.359035
5.1383	1.02469	1.00687	0.94115	0.977931	0.948043	0.990308	0.779452	0.389242	0.361323
5.1561	0.999225	0.997064	0.968221	1.00516	0.951177	0.9856	0.758327	0.377606	0.387857
5.1739	1.00567	1.02284	0.949566	0.99313	0.953457	0.981229	0.766713	0.388029	0.381592
5.1917	0.988885	0.987519	0.964382	0.988048	0.943057	0.992949	0.778072	0.37915	0.402187
5.2094	0.992782	1.00035	0.969156	0.97774	0.962194	0.99146	0.806787	0.403359	0.397992
5.2272	1.01481	1.00263	0.970535	0.983924	0.948281	0.974984	0.797763	0.418634	0.389873
5.245	1.02043	0.974526	0.957639	0.982918	0.941395	0.954954	0.800205	0.420509	0.40028
5.2628	1.00229	0.996693	0.968024	0.99126	0.948233	0.975321	0.801744	0.415656	0.399027
5.2806	1.0119	0.972829	0.964333	0.981575	0.954216	0.995928	0.815863	0.411079	0.423545
5.2983	1.00271	1.00809	0.946022	0.994856	0.947663	0.995928	0.8096	0.427512	0.439891
5.3161	1.01918	0.988208	0.945383	0.992363	0.954881	0.984831	0.810024	0.443449	0.418315
5.3339	1.03892	0.994041	0.93795	0.987952	0.956211	0.991653	0.834334	0.444332	0.42142
5.3517	1.02391	1.00189	0.93859	0.989726	0.957968	0.991076	0.819366	0.462364	0.414773
5.3694	1.0476	0.98964	0.952372	0.976973	0.950465	0.985264	0.810237	0.438541	0.437112
5.3872	0.995484	0.992503	0.941888	0.971747	0.956923	0.987185	0.837147	0.463412	0.441199
5.405	1.01502	0.99595	0.961478	0.985411	0.943294	0.989827	0.833431	0.464184	0.451987
5.4228	1.00239	0.991761	0.940017	0.998548	0.95151	1.0002	0.845904	0.467603	0.440381
5.4406	0.99247	0.97845	0.962954	0.983109	0.9517	0.99146	0.844737	0.462419	0.462175
5.4583	1.01248	0.984125	0.949566	0.982774	0.953837	0.996264	0.821754	0.465783	0.457435
5.4761	1.02048	0.979882	0.95946	0.997589	0.954881	0.987473	0.852592	0.489606	0.46381
5.4939	0.990599	0.993723	0.963545	1.00579	0.945574	0.994631	0.86825	0.496885	0.470185
5.5117	1.02079	0.981897	0.949271	1.00133	0.94866	1.00866	0.861456	0.502565	0.472201
5.5294	0.996003	0.983064	0.947499	0.999698	0.9687	1.01365	0.86825	0.51034	0.476995
5.5472	1.02812	0.982322	0.970978	1.00301	0.969127	0.997177	0.858643	0.498208	0.48228
5.565	1.00946	0.993405	0.973389	1.01696	0.972926	0.994631	0.876318	0.510781	0.476178
5.5828	1.00156	0.992981	0.96763	0.983877	0.949658	1.00928	0.87515	0.519384	0.485713
5.6006	1.0011	0.979617	0.98028	1.01106	0.957256	0.991268	0.865065	0.51784	0.49552
5.6183	0.997822	0.996799	0.975407	1.00421	0.976488	0.993238	0.880511	0.53874	0.492687
5.6361	0.989612	1.00396	0.963988	1.01365	0.963809	0.991845	0.877432	0.52942	0.491107
5.6539	1.00239	1.00629	0.978065	0.98565	0.959535	0.988386	0.90551	0.538299	0.516933
5.6717	0.987585	1.00343	0.966302	1.00234	0.955214	1.00222	0.902485	0.539677	0.52892
5.6894	0.998446	1.01075	0.969599	1.00584	0.958205	1.00308	0.891551	0.565816	0.51775
5.7072	1.00354	0.997435	0.995293	0.99965	0.976298	0.994102	0.910606	0.539512	0.525106
5.725	0.979479	0.985556	0.9664	1.00133	0.961814	1.00116	0.89999	0.561404	0.51252
5.7428	0.983948	0.996322	0.974226	1.0149	0.967038	0.997705	0.92138	0.553022	0.517532
5.7606	0.995847	1.01897	0.96763	1.01264	0.971454	1.00078	0.897761	0.571386	0.538182
5.7783	1.00759	1.00698	0.95882	0.992986	0.949705	1.01168	0.915011	0.568739	0.525106
5.7961	0.989872	0.997011	0.975112	1.00109	0.992111	1.01192	0.9105	0.570448	0.53998
5.8139	1.02063	1.0073	0.977179	1.00598	0.979147	1.02537	0.914533	0.594712	0.528702
5.8317	0.992782	0.989852	0.994948	1.00957	0.987885	1.00318	0.925149	0.576349	0.547608
5.8494	1.01086	0.997117	0.988106	1.00953	0.972166	0.996936	0.9105	0.569511	0.556163
5.8672	0.989144	1.01016	0.981609	1.00262	0.98608	1.00039	0.929554	0.598076	0.566624
5.885	0.995744	1.00629	0.994013	0.997205	0.979812	1.00179	0.924777	0.600888	0.559813
5.9028	1.03071	1.01801	0.985547	1.00373	0.977675	1.0088	0.935658	0.596146	0.569021
5.9206	1.00972	1.01499	0.99672	1.02544	0.974636	0.999963	0.930934	0.624711	0.56962
5.9383	1.01185	0.995155	1.00002	1.00684	0.973733	1.00866	0.933907	0.617597	0.566678
5.9561	0.971841	1.02437	0.989386	1.02755	0.991399	1.00304	0.940647	0.595539	0.596264
5.9739	1.02079	1.01154	0.99101	1.00377	0.987505	0.998329	0.930934	0.620575	0.583623
5.9917	0.995276	1.0179	0.968861	1.01509	0.991541	1.00313	0.948131	0.627634	0.568367
6.0094	1.02796	1.01456	0.981265	1.01844	0.966943	0.996744	0.944628	0.637449	0.585149
6.0272	1.0092	1.01212	0.98978	1.02031	0.989214	0.998137	0.917187	0.636788	0.589508
6.045	1.0171	0.997647	0.977524	1.02707	0.983373	1.01423	0.95259	0.630391	0.58613
6.0628	0.99803	1.00719	0.995096	1.02986	0.983658	1.01447	0.949936	0.635685	0.603456
6.0806	0.994133	0.986193	0.983873	1.0112	0.977058	1.0015	0.943779	0.656474	0.597299
6.0983	1.02495	1.00486	0.973389	1.02688	0.971787	0.994054	0.95259	0.653276	0.607433
6.1161	1.05077	1.00417	0.984464	1.01341	0.989594	0.997129	0.942187	0.653221	0.609885
6.1339	1.01019	0.989216	1.0075	1.03249	0.985415	1.00971	0.958057	0.658129	0.615606
6.1517	1.02739	0.994413	0.975998	1.01801	0.96965	0.994391	0.964161	0.638663	0.617459
6.1694	1.02401	0.991284	0.984759	1.01542	0.968225	0.98608	0.956889	0.655206	0.638599
6.1872	1.02858	0.999185	0.977327	1.03513	1.00142	1.01322	0.93104	0.659342	0.619529
6.205	1.04199	0.981208	0.969452	1.01053	0.962527	0.99977	0.945	0.665794	0.633096
6.2228	1.04661	0.982428	0.959509	1.01705	1.00004	1.00112	0.958853	0.673018	0.637019
6.2406	1.0741	0.988261	0.983775	1.01346	0.976868	1.01548	0.9726	0.671198	0.6295
6.2583	1.03835	0.985344	0.994505	1.02386	0.984465	1.01596	0.961029	0.68333	0.64857
6.2761	1.05025	0.994306	0.998492	1.00574	0.983991	1.00563	0.966974	0.682172	0.654836
6.2939	1.0528	1.01239	0.982052	0.996917	0.991494	0.999482	0.978863	0.696565	0.639689
6.3117	1.0594	0.999291	0.978115	1.03297	1.00299	1.01168	0.973449	0.709469	0.646336
6.3294	1.03477	1.00841	0.981658	1.02175	0.974778	0.990548	0.964691	0.706436	0.658214
6.3472	1.00463	1.0056	0.991306	1.01485	0.987552	0.996744	0.963948	0.690664	0.657287
6.365	1.03778	1.01292	1.0042	1.0266	0.986317	1.01586	0.972335	0.684874	0.677229
6.3828	1.03264	1.002	0.976392	1.04246	0.98665	1.00577	0.96708	0.705002	0.671835
6.4006	1.02302	1.00327	0.986679	1.01245	0.987742	1.01937	0.982632	0.695241	0.67919
6.4183	1.04651	0.997435	0.987565	1.01969	0.981854	1.00674	0.985657	0.708255	0.671562
6.4361	1.02172	0.989481	0.979148	1.0288	0.999661	1.02062	0.977695	0.699267	0.658595
6.4539	1.02313	0.991761	1.00258	1.03163	0.983991	1.00294	0.953121	0.695352	0.671127
6.4717	1.03872	0.999609	0.990371	1.03882	0.981331	0.999674	0.976368	0.728659	0.687581
6.4894	1.03783	0.998072	0.99229	1.03244	0.981806	1.00381	0.973608	0.720167	0.696517
6.5072	1.01824	0.973572	0.985104	1.01715	0.995387	0.98781	0.965488	0.730644	0.691286
6.525	1.00582	0.984337	0.982594	1.02679	0.979147	1.01024	0.980668	0.728935	0.681588
6.5428	1.01331	0.98264	1.00263	1.02789	1.00574	1.02268	0.975413	0.724468	0.702619
6.5606	0.98187	1.00512	0.999427	1.0252	0.990876	0.999338	0.971538	0.725957	0.692594
6.5783	0.988936	0.997064	1.00942	1.03163	0.996717	1.0026	0.958853	0.741563	0.707632
6.5961	0.994912	0.995473	0.997951	1.03858	0.988407	1.00986	0.976262	0.724578	0.701039
6.6139	0.969762	0.979458	0.994948	1.03182	0.983183	1.00722	0.976422	0.741618	0.711228
6.6317	0.966073	0.997117	0.991404	1.04549	0.979764	1.0064	0.996007	0.730589	0.712971
6.6494	0.977037	0.965988	1.0139	1.03086	0.97663	1.03517	0.966231	0.743769	0.708994
6.6672	0.978024	0.992769	0.989485	1.04419	0.983136	0.997945	0.981835	0.741232	0.727138
6.685	0.977193	0.987731	0.993275	1.03019	0.993915	0.99929	0.988895	0.742831	0.73008
6.7028	1.00863	0.98545	0.989534	1.01331	0.991778	1.0125	1.00105	0.763842	0.717276
6.7206	1.02583	0.990647	0.991306	1.01001	0.980667	1.01798	0.962834	0.736324	0.724141
6.7383	1.01362	0.976807	0.984809	1.03757	0.998901	1.02388	0.991973	0.7575	0.730407
6.7561	1.02417	0.978291	1.00125	1.02233	1.01063	1.01985	0.980774	0.773051	0.714606
6.7739	1.02567	1.01377	1.00652	1.02041	0.989642	0.996792	0.969468	0.768088	0.730407
6.7917	1.00286	0.998496	0.996769	1.01705	0.991968	1.02028	0.975997	0.763952	0.732314
6.8094	0.988105	0.995261	1.017	1.01538	0.989499	0.996216	0.984489	0.781653	0.749204
6.8272	1.00744	0.993299	1.02793	1.03192	0.992823	1.01091	1.00052	0.77465	0.743592
6.845	1.04952	0.967155	1.0104	1.02357	0.985083	1.02071	0.978651	0.775367	0.740977
6.8628	1.00234	0.994306	1.00578	1.00368	0.995672	1.00496	0.965488	0.765606	0.768383
6.8806	1.00078	0.998496	1.01764	0.997685	1.00223	1.0162	0.987515	0.776194	0.760864
6.8983	1.00255	1.00401	1.0077	1.01974	0.994533	1.00755	0.993619	0.78998	0.746371
6.9161	1.01372	0.999875	1.0139	1.0266	0.989404	1.00044	0.978969	0.794613	0.761354
6.9339	0.995536	0.993935	1.00691	1.00305	0.979717	1.00597	1.01235	0.778234	0.776774
6.9517	0.995847	0.989269	1.01862	1.01015	0.993583	1.01519	0.982578	0.794006	0.765441
6.9694	0.992522	0.993776	1.00612	1.00305	1.00109	1.004	0.989372	0.784466	0.765277
6.9872	1.00032	1.00873	1.02512	1.01226	1.00441	1.01284	0.994892	0.809502	0.769473
7.005	0.99512	1.0056	1.00588	1.0195	1.00902	1.00188	0.987833	0.802774	0.771924
7.0228	1.01907	0.978397	1.00656	1.01202	1.00802	1.01452	0.991283	0.816229	0.768982
7.0406	0.99751	0.989799	0.995145	1.01073	0.989784	0.997849	0.997971	0.803436	0.786091
7.0583	0.984987	0.984761	1.0171	1.01677	0.991826	1.00049	0.999616	0.818987	0.781405
7.0761	0.993042	0.994094	1.01282	1.01777	1.00023	1.0089	0.991761	0.814796	0.762444
7.0939	1.00203	0.987943	1.0043	1.01662	0.989784	1.00078	0.981252	0.819317	0.770835
7.1117	1.02879	0.995579	1.00942	0.991931	0.983611	0.996552	1.00715	0.824115	0.765768
7.1294	1.00556	0.995632	1.01951	1.01001	0.995387	1.01365	0.994999	0.823895	0.785382
7.1472	1.02188	0.983276	1.01424	0.99663	1.00854	1.0015	1.00673	0.825218	0.788597
7.165	0.996159	0.97092	1.02753	1.01331	1.00788	0.998185	0.986931	0.838232	0.795735
7.1828	1.00785	0.961746	1.01537	1.00047	1.00797	1.00438	0.994786	0.828968	0.80151
7.2006	0.991846	0.981791	1.01257	1.00881	1.0113	1.00919	0.996379	0.821248	0.801347
7.2183	1.00323	0.973147	1.0267	1.01926	0.990924	1.01735	0.984012	0.822957	0.807231
7.2361	1.00884	0.993776	1.03551	1.02036	0.991304	0.999146	1.00153	0.837736	0.8105
7.2539	1.01325	0.98561	1.0263	1.0194	0.995957	0.999963	1.00232	0.824777	0.804343
7.2717	1.02625	0.992981	1.01793	1.00349	1.014	0.989059	0.99123	0.844188	0.814804
7.2894	0.997199	0.993299	1.05244	1.00948	0.987742	0.994871	0.967823	0.840493	0.805651
7.3072	1.02952	1.00857	1.0388	1.00075	0.997904	0.998329	0.977271	0.838729	0.799549
7.325	1.01933	1.00465	1.03999	1.00948	1.01543	0.995351	1.0045	0.853893	0.811481
7.3428	1.00863	1.00056	1.03009	1.00727	1.00792	0.991797	1.00742	0.845787	0.806523
7.3606	0.993873	0.997912	1.03487	1.00296	0.99477	1.00068	0.998396	0.865143	0.841611
7.3783	0.987845	0.991443	1.04702	0.994664	0.99477	0.989299	0.999669	0.840383	0.835836
7.3961	0.985195	0.992875	1.02399	1.00368	1.00469	1.00429	1.00567	0.865584	0.792411
7.4139	1.00411	0.987306	1.02005	1.00929	1.00094	0.986561	1.00147	0.854996	0.832403
7.4317	0.992314	1.01149	1.03757	1.01053	1.01842	0.993238	1.00763	0.860952	0.829897
7.4494	0.979168	0.982057	1.03895	1.00679	1.01528	0.986897	0.987037	0.859573	0.842973
7.4672	0.967788	0.971185	1.02645	1.009	0.997477	0.997177	0.991018	0.852735	0.833275
7.485	0.974803	0.988526	1.02118	1.00425	0.997144	0.992517	1.00344	0.871595	0.832458
7.5028	1.00172	0.989269	1.04811	1.0148	1.02127	1.00981	0.998289	0.857864	0.830878
7.5206	0.992158	0.989163	1.0392	0.9985	1.01248	0.974888	0.991442	0.855327	0.836707
7.5383	0.974491	0.990913	1.03684	1.00938	1.00446	0.98781	1.00392	0.867459	0.844226
7.5561	0.994237	1.0012	1.04752	1.00195	0.999661	0.997129	0.988842	0.874407	0.832022
7.5739	1.01741	0.997117	1.04855	0.99428	1.01652	0.972342	0.995582	0.86415	0.846242
7.5917	1.01663	1.00889	1.05618	0.995959	1.01728	0.970037	1.00232	0.871319	0.844771
7.6094	0.9893	0.998814	1.04668	1.00727	1.01462	0.992709	1.00965	0.874407	0.853979
7.6272	1.00744	0.983117	1.02665	1.00042	1.00242	0.961534	0.994786	0.887036	0.854306
7.645	0.998186	0.999875	1.03024	0.996486	0.992586	0.982478	0.994839	0.883947	0.844989
7.6628	1.01003	0.984072	1.03802	1.00181	1.01623	0.993526	0.998979	0.875069	0.860736
7.6806	0.992366	1.0065	1.02798	1.01605	1.00256	0.995159	1.00811	0.884499	0.841121
7.6983	1.00011	1.01165	1.01606	0.995863	1.01908	0.982958	1.0149	0.889352	0.856486
7.7161	0.975218	0.983223	1.04752	1.01854	1.00845	0.977722	1.01352	0.871595	0.862751
7.7339	0.987378	1.00937	1.01833	0.996054	1.00066	0.97436	0.998979	0.887366	0.865966
7.7517	0.988469	0.985981	1.02025	0.981431	1.0083	0.983342	1.00482	0.88858	0.870652
7.7694	0.977661	1.0108	1.01321	1.00718	1.00313	0.984495	0.99468	0.902311	0.841121
7.7872	0.986962	1.01547	1.0167	0.994856	1.01301	1.00611	1.01384	0.883341	0.867764
7.805	1.00063	1.01117	1.0199	1.0078	1.01414	0.966722	0.994309	0.909866	0.8682
7.8228	0.973244	0.998761	1.02384	0.984835	0.997714	0.996888	1.01198	0.881245	0.852181
7.8406	0.983428	1.00332	1.01493	1.00536	1.00018	0.981853	1.0036	0.918799	0.866402
7.8583	0.975218	1.01409	1.02374	0.987089	1.00897	1.00885	0.981039	0.877992	0.840413
7.8761	1.00073	0.997912	1.00903	0.987281	1.00769	0.981229	0.998926	0.899774	0.868854
7.8939	0.994133	0.992981	1.01862	0.992123	1.0075	0.99098	1.0054	0.899167	0.868581
7.9117	0.988417	1.00645	1.01075	0.995815	1.01077	0.983823	1.00147	0.901042	0.882966
7.9294	1.00182	0.997912	0.999969	0.985171	0.999994	0.975176	0.998289	0.911024	0.880405
7.9472	1.00479	1.00226	1.01272	0.977883	1.01438	0.991604	1.00062	0.904792	0.888305
7.965	1.01757	0.998496	1.01523	0.970116	0.994628	0.981277	0.986772	0.913505	0.87087
7.9828	0.992366	1.00348	1.00154	0.982966	1.01248	0.988578	0.99054	0.90209	0.875882
8.0006	1.00525	0.98317	1.01021	0.979849	1.01547	1.00553	1.01087	0.908597	0.894407
8.0183	0.985871	1.00306	1.0105	0.997733	0.995577	0.980797	0.987886	0.921281	0.902853
8.0361	0.979375	1.01106	1.00233	0.992507	1.01438	0.979355	0.995742	0.908211	0.892718
8.0539	0.977297	0.995632	1.00238	0.982294	1.00845	0.989443	0.991814	0.908377	0.875882
8.0717	0.974959	1.00258	1.02133	0.998835	1.00683	0.995111	1.00163	0.922659	0.89991
8.0894	0.977349	1.02109	1.00927	0.991739	1.01761	0.986897	1.00625	0.914498	0.900455
8.1072	0.976829	0.991496	0.994997	0.967432	0.993156	1.00462	1.00365	0.908321	0.882966
8.125	0.972049	1.00215	0.992389	0.999219	1.00104	0.998041	1.00482	0.917641	0.893754
8.1428	0.990132	1.00687	1.00169	0.993178	0.987695	0.988914	1.00031	0.928174	0.895388
8.1606	0.994548	1.0003	1.01272	0.978267	1.00052	0.989347	1.00752	0.927843	0.901
8.1783	0.987585	0.992556	1.02945	1.00104	1.01068	0.98267	0.999722	0.909535	0.917727
8.1961	0.989768	1.01684	1.00519	0.993274	1.01286	0.984351	0.983322	0.94196	0.915003
8.2139	1.00983	1.00693	1.00356	0.974192	1.00299	0.998906	1.01193	0.921556	0.902308
8.2317	1.01045	1.01037	1.00021	0.98776	1.01168	0.987425	1.00896	0.91527	0.909772
8.2494	0.984935	0.998443	1.00076	0.9845	1.00816	0.986273	0.991495	0.926244	0.908301
8.2672	0.984208	0.991284	1.00243	0.987233	1.0206	1.00861	1.00668	0.930379	0.901218
8.285	0.983844	1.00051	0.998492	0.987568	0.992206	1.00549	1.00344	0.952272	0.930422
8.3028	0.988365	0.988844	1.00317	0.995863	0.999899	0.983967	1.01543	0.937934	0.917237
8.3206	0.983376	1.0047	0.997262	0.981575	1.0075	0.991316	1.03666	0.920839	0.916311
8.3383	0.989248	1.01812	0.98599	0.985219	0.988169	0.994102	1.00922	0.937328	0.91642
8.3561	0.969451	1.02422	1.01488	0.974815	1.00009	0.986369	1.01066	0.956077	0.931566
8.3739	0.988365	1.02496	1.01203	0.985698	0.984418	0.998281	1.00238	0.943339	0.928134
8.3917	0.980726	0.996322	0.984661	0.97702	1.00441	0.986897	0.995848	0.946206	0.91315
8.4094	0.985559	1.00884	1.01282	0.983781	1.00123	1.00011	1.00742	0.947971	0.926172
8.4272	0.968619	0.991708	1.01099	0.980808	1.00769	0.987762	0.997493	0.944993	0.913096
8.445	0.970074	0.994572	1.00273	0.978267	0.992158	0.998954	1.01294	0.941629	0.91898
8.4628	0.979427	1.01022	1.02586	0.990924	0.987362	0.992133	1.00434	0.949846	0.917891
8.4806	0.991587	0.994359	0.986482	0.970164	1.0065	0.998762	0.995317	0.944552	0.944316
8.4983	0.969762	0.994253	1.0072	0.987376	0.984513	0.989923	1.02886	0.945324	0.916038
8.5161	0.995536	0.991708	1.00981	0.969253	0.991968	0.995063	1.01103	0.946372	0.953524
8.5339	0.985507	0.996852	0.986728	0.973473	1.01334	1.00116	1.00487	0.934129	0.917019
8.5517	0.974751	1.01419	1.0198	0.997397	0.997809	0.996888	0.992929	0.952437	0.942355
8.5694	0.980519	1.00343	0.999329	0.988479	0.990401	0.999818	1.00784	0.936997	0.940502
8.5872	0.973504	1.03265	1.00351	0.979753	0.996147	1.00602	0.99054	0.960764	0.940393
8.605	0.979219	1.02931	1.01119	0.9915	1.00731	0.984399	0.984383	0.956022	0.944316
8.6228	0.99273	1.00682	1.00287	0.981815	0.992681	1.00962	1.00344	0.959937	0.94181
8.6406	0.98982	1.00056	0.997852	0.976541	1.01277	1.00366	1.00402	0.959717	0.94546
8.6583	0.9734	1.01849	1.00499	0.97026	0.991778	1.00112	1.01289	0.94957	0.944861
8.6761	0.978648	0.999079	1.01759	0.989294	0.997192	0.992325	0.999935	0.95139	0.935108
8.6939	0.968827	1.01647	1.00789	0.99476	0.994723	0.992373	0.980296	0.959882	0.954723
8.7117	0.977972	1.01053	1.01188	0.980089	0.990354	1.00088	1.00806	0.957842	0.939903
8.7294	0.988573	1.01032	0.987614	0.988239	1.00227	0.996072	0.98226	0.948577	0.928079
8.7472	0.984052	1.01425	1.00145	0.977068	0.99382	0.99953	1.01729	0.964294	0.947749
8.765	0.98426	0.996534	1.00588	0.981959	0.983041	1.00347	0.991071	0.971738	0.95129
8.7828	1.00411	0.987731	1.00538	0.978651	0.983421	1.00184	1.0063	0.968209	0.955104
8.8006	0.973088	1.00725	0.996425	0.981	0.986935	1.00227	1.02281	0.94753	0.939521
8.8183	0.984	1.01356	0.99736	0.978986	0.981046	1.00462	1.01087	0.960433	0.955213
8.8361	0.986702	1.0038	1.00504	0.978842	0.99382	1.01279	1.01156	0.956132	0.95603
8.8539	0.973659	0.999397	0.982594	0.985842	0.974731	0.998762	1.01214	0.969146	0.946223
8.8717	0.985195	1.01971	1.00779	1.00665	0.982993	1.00933	1.02462	0.981444	0.941646
8.895	0.991535	1.01276	1.01021	0.992507	0.994438	1.02441	1.00047	0.970966	0.961751
8.9128	0.982441	0.989322	1.0014	0.994952	0.993013	1.01048	1.01304	0.972841	0.965347
8.9306	0.990287	1.00735	1.00307	1.00425	0.991399	1.02307	0.999882	0.979514	0.965947
8.9483	0.985715	0.999981	1.02251	0.976829	0.995482	1.00472	0.996485	0.97819	0.954287
8.9661	0.973971	1.02231	1.01237	0.982534	1.01253	1.01336	1.00174	0.959	0.962133
8.9839	1.0038	1.00974	1.02035	0.973616	0.998664	1.01322	1.00084	0.98365	0.960335
9.0017	0.994704	1.02644	1.01075	0.984692	1.00099	1.00328	1.00434	0.978962	0.94862
9.0194	0.992626	1.0354	1.01508	0.980377	0.990829	1.01005	1.00503	0.983484	0.972594
9.0372	0.968463	1.03259	1.02704	0.995383	1.00137	1.01375	0.983322	0.971959	0.96829
9.055	0.994081	1.00401	1.02458	0.991164	0.976155	1.0125	0.996909	0.979293	0.959136
9.0728	1.00868	1.02257	1.01316	0.979466	1.00289	1.00895	0.996538	0.962915	0.95821
9.0906	0.966489	1.02777	1.00204	0.967288	0.981664	0.997561	1.00089	0.971959	0.969379
9.1083	0.990391	0.99945	1.02172	0.991116	0.971692	1.00265	1.01533	0.985966	0.989375
9.1261	0.974595	0.98614	1.01725	0.981959	0.988502	0.993622	0.999935	0.981444	0.983164
9.1439	0.99195	0.994094	1.02305	0.978603	0.993583	1.01164	0.99606	0.988061	0.97243
9.1617	0.981558	1.01308	1.01956	1.00713	1.00431	1.02398	0.999882	0.99727	0.977389
9.1794	0.961033	1.01016	1.00243	1.0008	0.997144	1.02374	0.98502	0.977804	0.966818
9.1972	0.965449	1.02777	1.01877	0.995096	0.997192	1.00938	0.996485	0.970911	0.963604
9.215	0.960201	1.03159	1.0074	0.979226	1.00104	1.00184	0.991495	0.959772	0.98202
9.2328	0.975998	1.02703	0.99672	0.983397	0.996954	1.0003	1.0097	0.976977	0.981802
9.2506	0.986079	1.01817	0.994604	0.979322	1.00664	1.01807	0.997281	0.983208	0.987632
9.2683	0.987793	0.973784	0.994013	0.974288	1.00156	1.01798	0.98295	0.986958	0.987032
9.2861	1.01035	1.00969	1.02827	0.978459	0.990259	1.01855	0.990009	0.984918	0.991064
9.3039	1.00499	1.03169	1.00858	0.991548	1.00265	1.02225	0.987939	0.988833	0.976626
9.3217	0.995847	1.01149	1.02266	1.00257	0.992633	1.01629	0.998767	0.990212	0.95396
9.3394	1.02526	0.998072	1.01823	0.981671	0.999044	1.00669	0.983905	0.984366	0.98834
9.3572	1.00162	1.00756	1.02054	0.975486	0.996717	1.00505	0.992079	1.0078	0.975482
9.375	0.979739	0.99945	0.993225	0.986849	1.00788	1.01951	1.01235	0.982216	0.967581
9.3928	1.02204	1.01292	1.01296	1.00718	0.992823	1.00409	0.996219	1.00119	1.00534
9.4106	1.02313	0.982481	0.995244	0.999746	0.989974	1.01533	1.00853	1.00505	0.996731
9.4283	0.999173	1.00666	1.01237	0.99663	0.996195	0.999386	1.01071	1.00438	0.990465
9.4461	1.01616	1.00316	0.994161	0.995335	1.0009	1.01625	0.991124	0.986296	0.973793
9.4639	1.00931	0.990913	0.99928	0.988431	0.988597	1.01255	0.985232	0.98387	1.00545
9.4817	1.01694	0.984602	1.00597	0.989342	0.996812	1.0224	0.996962	1.00571	0.978478
9.4994	0.979583	1.01589	0.996622	0.979849	1.00598	1.01894	1.00174	0.98569	1.00316
9.5172	1.01871	1.01414	1.00588	1.00171	0.980477	1.01966	1.00434	0.995616	0.995968
9.535	1.00369	0.993193	0.999181	0.969062	0.985938	1.0174	1.00975	1.00653	1.00926
9.5528	0.996055	0.995261	1.00647	0.992842	0.998949	1.01543	1.00232	1.02391	1.01199
9.5706	1.01928	1.04347	1.00415	0.987137	1.00147	1.01697	0.961401	0.997767	0.994878
9.5883	1.00645	1.04665	1.01665	0.989007	0.999946	1.01053	0.994627	1.00356	1.00229
9.6061	1.01471	1.02109	1.01178	0.993897	0.999329	1.02119	1.00875	1.00041	1.01319
9.6239	0.989196	1.01234	1.00509	0.994424	0.992491	1.01408	1.00131	0.998263	0.989648

## Sheet: fig.2e
Total BRICHOS conc in µM	Stoichiometric fraction of fibrils bound (blue)			Total BRICHOS conc in µM	k2(c)/k2(0) (orange)
0.05	0.000460047			0	1
0.05	0.000135233			0.0625	0.743873
0.1	0.00102363			0.125	0.870166
0.1	0.000303941			0.25	0.59591
0.15	0.00237226			0.5	0.394416
0.25	0.00298465			1	0.278933
0.25	0.00275468			1.5	0.136716
0.35	0.00244491			2	0.0687343
0.35	0.00481678			3	0.0659465
0.35	0.00351894
0.9	0.00479813
0.9	0.00468203
1	0.00694139
1	0.00429996
1.5	0.00488067
1.5	0.00603297
0.25	0.00270998
0.25	0.00223523
0.25	0.00208373
0.35	0.00399544
0.35	0.00282568
0.35	0.00279835
0.5	0.00393288
0.5	0.00374474
0.5	0.00449274

## Sheet: fig.5a
Total Brichos concentration (nM)	FCS Control seeds (blue)					Total Brichos concentration (nM)	FCS Annealed seeds (orange)
3	0.02803543	0.02189957				3	0.01517441	0.01617781	0.01734446
6	0.009173927	0.0115789	0.01119665			6	0.00851296	0.00902262	0.00905447
12	0.02093598	0.02155315	0.02238932			12	0.01383256	0.01449353	0.01542924
24	0.02695239	0.02861278	0.02926578			24	0.1116156	0.11547465	0.1171568
48	0.04845777	0.0531164	0.05247932			48	0.207795	0.2127425	0.21620575
100	0.26845135	0.29219935	0.2875487			100	0.3627507	0.37690055	0.37749425

## Sheet: fig.5b
Total Brichos concentration (nM)	MDS Control seeds (blue)			Total Brichos concentration (nM)	MDS Annealed seeds (orange)
12.5	0.000812772			12.5	0.000831852	0.000610533
25	0.001827784			25	0.00601616	0.00583805
50	0.003102272			50	0.01019185	0.01078555
100	0.0136551			100	0.029685	0.02345115

## Sheet: fig.5c5d
Time (h)	0.1 µM Annealed seeds	0.1 µM Annealed seeds	0.1 µM Annealed seeds	0.1 µM Control seeds	0.1 µM Control seeds	0.1 µM Control seeds	2 µM Annealed seeds	2 µM Annealed seeds	2 µM Annealed seeds	2 µM Control seeds	2 µM Control seeds
0.0	0.02	0.02	0.020435441588127552	0.01882069795427196	0.021566417094304707	0.021656524678837052	0.29	0.29	0.29	0.29	0.29
0.046666666666667	0.01983135577907607	0.020273135201924954	0.01997580880065958	0.021179302045728036	0.018433582905695304	0.01834347532116295	0.29509484142914494	0.29502847935246945	0.2945484473707625	0.33108796296296295	0.32626088412592097
0.093333333333333	0.020126483165692946	0.020136567600962475	0.019588749611212868	0.024717208182912155	0.022390847143938762	0.022981744421906695	0.299690887193898	0.29691748482350294	0.2944536880505383	0.3396577380952381	0.35729068988613527
0.14	0.019978919472384508	0.02036418026923327	0.019951617601319162	0.02569995988768552	0.025193909312694544	0.02911088573360379	0.30033219590525895	0.29800831896874763	0.2971701218969659	0.3926025132275132	0.39949598124581376
0.186666666666667	0.020084322110461964	0.020250373935097873	0.019395220016489512	0.02825511432009627	0.02552368133254817	0.029276538201487495	0.30507075471698114	0.30018998725923707	0.301655396387579	0.41749007936507937	0.41304922973878094
0.233333333333333	0.020274046859001384	0.02040970280288743	0.019830661604617064	0.034348174889691135	0.03145957768991336	0.03573698444895199	0.3107712765957447	0.3081983062279847	0.30967835216656286	0.4091550925925926	0.4252947086403215
0.28	0.02033728844184786	0.020569031670676984	0.020241911993404197	0.042799839550742076	0.03904433414654665	0.03673089925625423	0.31814632677639504	0.3171378250768193	0.31817510454666786	0.464212962962963	0.5507217012726054
0.326666666666667	0.020252966331385895	0.02050074787019575	0.020387059189446714	0.054592860008022465	0.048607722722301676	0.04286004056795132	0.3279440987555199	0.32434797271977817	0.32780896876946347	0.5946378968253968	0.4827176825184193
0.373333333333333	0.020252966331385895	0.021069779540872732	0.02055639758482965	0.06618933012434818	0.05899554134769076	0.050645706558485465	0.34369179044560416	0.33674623398036424	0.3330523178218703	0.7276455026455027	0.6696098459477562
0.42	0.02069565741131121	0.020955973206737335	0.020798309578233844	0.07975130365022062	0.07004290401278708	0.060087897227856665	0.35177940586109996	0.3407903020310275	0.34297046000533854	0.6945403439153439	0.5856748158070998
0.466666666666667	0.0207167379389267	0.0215477661442414	0.020725735980212587	0.10648215002005616	0.08620173298561454	0.07135226504394862	0.3705911280610197	0.35177846061605333	0.3478663582169232	0.834943783068783	0.6516577361018084
0.513333333333333	0.021138348491236525	0.02161604994472264	0.021209559967020977	0.13596470116325712	0.11505678472280642	0.09123056118999325	0.379141910879165	0.3463242898898299	0.3554786902749355	0.7756597222222222	0.7011152042866711
0.56	0.02162320062639282	0.022048514014437148	0.02162081035580811	0.16014039310068193	0.14935307478758306	0.11243407707910752	0.3683821758329988	0.34879862099977516	0.3535203309903016	0.8495006613756614	0.7456982585398526
0.606666666666667	0.02145455640546889	0.02236717175001626	0.021911104747893144	0.1799919775371039	0.16864473794901993	0.10597363083164302	0.3936426134082698	0.3552372030278048	0.3535519174303764	0.8539616402116402	0.769713663764233
0.653333333333333	0.021939408540625187	0.022549261884632892	0.02217720794063776	0.30912555154432414	0.2596618154286195	0.1407606490872211	0.3846642914492172	0.36819418421644307	0.3824535100987632	0.898806216931217	0.7672170127260548
0.7	0.02229777751008854	0.02359628015867855	0.022588458329424892	0.41034897713598073	0.27268781021283756	0.21530425963488845	0.39535276997189883	0.3741272577381398	0.3610694901681644	0.8833101851851852	0.7675736771600803
0.746666666666667	0.022424260675781484	0.026464199778890553	0.022830370322829086	0.35904933814681106	0.221738033145453	0.21861730899256257	0.44729877559213166	0.36987034400059954	0.40819645875967614	0.8411656746031746	0.7817213663764232
0.793333333333333	0.02394205866409685	0.034749300903947455	0.022951326319531184	0.5145206578419574	0.32924371161773364	0.21480730223123734	0.43400943396226416	0.4000412201154163	0.4305912447726666	0.8552529761904762	0.8229755525787005
0.84	0.027061976751189543	0.04986278207712819	0.02372544469842461	0.5176654632972323	0.3810179187347522	0.30624746450304263	0.4806824568446407	0.41576519523345573	0.4285065397277338	0.9157109788359789	0.7726858673811118
0.886666666666667	0.03545202674215503	0.0746042791181635	0.02413669508721174	0.5098034496590453	0.33419029191553795	0.32264705882352945	0.5523665194700923	0.4407213520197857	0.4807820980514281	0.9306200396825397	0.7995545880776959
0.933333333333333	0.05159971089562127	0.11049879690446772	0.024596327874679715	0.5736823104693141	0.40212332800538403	0.3793002028397566	0.5390415495784825	0.47278123360563595	0.4986916095738055	0.9411855158730159	0.8198844608171466
0.98	0.07712822983798108	0.15674969109709308	0.02590265263906237	0.5333894905736061	0.4621418356187431	0.37018931710615277	0.579942794058611	0.48153451247845314	0.5106628703621319	1.026178902116402	0.867558606831882
1.02666666666667	0.11361862314039631	0.2062099239123366	0.027257359802125864	0.6186923385479343	0.4341112139311853	0.41756592292089245	0.5981844640706544	0.5046282695046092	0.5745306521932557	0.9957738095238096	0.8429487608841258
1.07333333333333	0.15757152321869541	0.2516869350328413	0.03192626127482683	0.6059165663858804	0.5125969546563472	0.47007775524002704	0.6305705539943798	0.5410514876714383	0.6068119939496397	1.0577579365079366	0.9466192230408572
1.12	0.20578268987532372	0.30540352474474863	0.043513845758887795	0.6322543120738067	0.5445848405821485	0.48299864773495604	0.6765666399036532	0.5802416997676685	0.600463119494617	1.0113872354497355	0.9566058271935699
1.16666666666667	0.25591218454496173	0.3429368537426026	0.07043865062477475	0.665078219013237	0.5160595608648103	0.543130493576741	0.7022902448815737	0.6063152964101027	0.64560014236142	1.0	0.9570813797722705
1.21333333333333	0.29786243449978916	0.37808024972361326	0.11301516146391315	0.7521500200561573	0.5500260789097333	0.5997836375929683	0.7266956041750301	0.6050914337105598	0.6709956401815108		0.973250167448091
1.26	0.3534096247666084	0.41486245691617357	0.162824840905837	0.7997152025671881	0.5096290064776646	0.5823901284651791	0.7484288438378162	0.6212943116240726	0.6607300471572204		1.0051121902210312
1.30666666666667	0.4002294766006143	0.46439097353189834	0.21452143389631356	0.8620216606498194	0.6179591149995793	0.6132014874915483	0.8066097952629466	0.6374971895375853	0.6601614912358751		0.9999999999999998
1.35333333333333	0.44475155092453167	0.5051564024191976	0.25378375042581447	0.8417769755314881	0.6646218558088668	0.6373867478025693	0.8396728221597752	0.6562010042719029	0.679839843402438
1.4	0.4807992531470216	0.5322878324770762	0.29926320518580324	0.8290012033694344	0.6425271304786742	0.6383806626098715	0.8114908671216379	0.6951517649703964	0.7299991102411246
1.44666666666667	0.5329735589953623	0.5796085062105744	0.3414284656361545	0.8325391095066186	0.635601918061748	0.6635598377281947	0.7920378362103573	0.7161170651277824	0.7545733606192722
1.49333333333333	0.5692742275492381	0.5921727254991221	0.3762154102876778	0.9288487765744083	0.5874552031631194	0.7498647734956051	0.8456583701324769	0.7476980439181593	0.8027110952931755
1.54	0.610086129012829	0.6089477791506797	0.41869515632945453	0.9235419173686322	0.66445696979894	0.7019912102772143	0.8284142914492172	0.782152439481376	0.8262745795889315
1.58666666666667	0.630428838161778	0.6646445990765429	0.45045820106342543	0.9490934616927397	0.6708875241860855	0.7475456389452333	0.8558480529907667	0.7838019935546728	0.9008185781653172
1.63333333333333	0.6675094862374269	0.6857670546920727	0.48730139765888436	0.9752346570397112	0.6910036173971564	0.7757065584854631	0.9013453432356483	0.7955351120437683	0.8884998665361687
1.68	0.6989616334397398	0.7229589646875204	0.5244832710451092	0.988600080224629	0.7549793892487591	0.8118187964841109	0.8971768366118025	0.8039957280971296	0.9431128214253938
1.72666666666667	0.7333228934529904	0.6820569681992588	0.5607942612550789	1.0	0.8080726844451921	0.8394827586206897	0.9192663588920112	0.8306546503784756	0.9760258919832725
1.77333333333333	0.7638264169126061	0.7669109709306107	0.6094911455273435		0.7582771094472952	0.8747667342799189	0.9551440184664793	0.8464052312073747	0.9953567933090133
1.82	0.7771282298379811	0.7754009234571113	0.6283844722122112		0.7879565912341212	0.8785767410412441	0.9639085708550783	0.8378647980214344	0.9965570780318533
1.86666666666667	0.8020875745347227	0.7861442413994928	0.6370933039747622		0.8623201817111128	0.9080628803245436	0.9947270172621437	0.8653218916285693	0.9946303051872942
1.91333333333333	0.8136607841956273	0.8064700526760746	0.687072321812069		0.9221738033145451	0.9458316430020284	0.9924111802488961	0.8843449748932024	1.0016424948838865
1.96	0.8425411070288502	0.8308018469142225	0.7060866044936387		0.9999999999999999	0.9473225152129817	0.9902734845443597	0.881524769542082	1.0
2.00666666666667	0.8458085888092514	0.853289978539377	0.720746471293933			0.9751521298174443	0.9755590124448013	0.8874578430637787
2.05333333333333	0.8928392459194121	0.8439123366066204	0.7461230394020331			0.9710108181203516	0.9747751906864713	0.9122809712958105
2.1	0.8686388002168283	0.8746172855563504	0.7736526242514306			1.0	1.0	0.9102057258487597
2.14666666666667	0.8869999397699211	0.8605735839240424	0.7866674894965763					0.9236416098328711
2.19333333333333	0.8728970667951574	0.8254074266762047	0.7997065459410624					0.9195975417822079
2.24	0.913308438234054	0.8325317031930806	0.8122617783987401					0.9588409653001574
2.28666666666667	0.893303017526953	0.8732516095467256	0.8162291350905689					0.9499812635839017
2.33333333333333	0.9152900078299102	0.8712030955322885	0.8399123192448397					0.931064603162707
2.38	0.9165548394868397	0.9118319568186253	0.8526610812972407					0.9519766918983736
2.42666666666667	0.8992055652592905	0.9023405085517331	0.8455488686911574					0.9450592070748707
2.47333333333333	0.9320701078118412	0.902021850816154	0.8905444994643378					0.9535996402608109
2.52	0.9301517797988316	0.9093965012681278	0.8966648728974639					0.9750172375028104
2.56666666666667	0.9125917002951274	0.9227346036287963	0.8851014796127433					0.9662639586299933
2.61333333333333	0.9332927784135397	0.9343428497106068	0.9123165788707154					0.9711860151390243
2.66	0.9576618683370475	0.958173896078559	0.9088330461656949					0.9726493292363037
2.70666666666667	0.9641757513702343	0.9423320543669117	0.946716464332792					0.9833980364235929
2.75333333333333	0.9590742636872854	0.9737198413214542	0.9322985095259019					1.0
2.8	0.9419990363187376	0.9746758145281915	0.9461842579473028
2.84666666666667	0.9527711859302536	0.9619067438382	0.946087493149941
2.89333333333333	0.9332084563030777	0.9574455355400924	0.951336983406812
2.94	0.9596223574052882	0.9760642518046433	0.9258636505013503
2.98666666666667	0.9570926940914293	0.9855101775378813	0.9444666827941329
3.03333333333333	0.9678437631753297	0.9949105807374651	0.9494016874595785
3.08	0.9614774438354514	0.9748351433959811	0.9510950714134079
3.12666666666667	0.9804920797446245	0.9693269168238279	0.9524739697758118
3.17333333333333	0.9713431307595013	0.9845086817974897	0.9669403069813827
3.22	1.0122182738059387	0.9754724588671393	0.9504419090312165
3.26666666666667	0.9867529964464253	0.9751765623983872	0.9644486134493194
3.31333333333333	0.9738306330181292	1.0093867464394877	0.9804873786120176
3.36	0.9810612539902427	0.9956161800091046	0.9817695121770599
3.40666666666667	0.9812088176835512	1.0089770436366001	0.9738106075940618
3.45333333333333	0.973345780882973	1.0054718085452299	0.9805841434093793
3.5	0.9775829669336866	1.0023762762567472	0.9825678217552937
3.54666666666667	0.976908390049991	0.991997138583599	0.9753104619531678
3.59333333333333	0.9866265132807324	1.016989009559732	0.9807292906054218
3.64	0.998241883996868	0.9955706574754504	1.0063719619062665
3.68666666666667	1.004039029091128	1.0055628536125383	0.997977615735141
3.73333333333333	1.0064422092392942	1.006655394420238	0.993018419870355
3.78	1.011375052701319	0.9955478962086233	1.006396153105607
3.82666666666667	0.9799018249713907	0.9966631982831502	0.9962358493826308

## Sheet: figS.1
time (h)	5 uM ab40	5 uM ab40	5 uM ab40	2% Annealed seeds	2% Annealed seeds	2% Annealed seeds	2% Control seeds	2% Control seeds	2% Control seeds	40% Annealed seeds	40% Annealed seeds	40% Annealed seeds	40% Control seeds	40% Control seeds
0.0	0.00032547038219522025	9.762955441871364e-05	0.0004239284032030146	0.02	0.02	0.020435441588127552	0.01882069795427196	0.021566417094304707	0.021656524678837052	0.29	0.29	0.29	0.29	0.29
0.046666666666667	-0.000604444995505409	-0.00011715546530245635	-0.0001413094677343382	0.01983135577907607	0.020273135201924954	0.01997580880065958	0.021179302045728036	0.018433582905695304	0.01834347532116295	0.29509484142914494	0.29502847935246945	0.2945484473707625	0.33108796296296295	0.32626088412592097
0.093333333333333	0.0002789746133101888	1.9525910883742728e-05	-0.0002826189354686764	0.020126483165692946	0.020136567600962475	0.019588749611212868	0.024717208182912155	0.022390847143938762	0.022981744421906695	0.299690887193898	0.29691748482350294	0.2944536880505383	0.3396577380952381	0.35729068988613527
0.14	9.299153777006293e-05	-0.00021478501972116998	-0.0004710315591144607	0.019978919472384508	0.02036418026923327	0.019951617601319162	0.02569995988768552	0.025193909312694544	0.02911088573360379	0.30033219590525895	0.29800831896874763	0.2971701218969659	0.3926025132275132	0.39949598124581376
0.186666666666667	0.0003719661510802517	-3.9051821767485456e-05	-0.00032972209138012245	0.020084322110461964	0.020250373935097873	0.019395220016489512	0.02825511432009627	0.02552368133254817	0.029276538201487495	0.30507075471698114	0.30018998725923707	0.301655396387579	0.41749007936507937	0.41304922973878094
0.233333333333333	0.0002789746133101888	-0.00017573319795368455	-0.0005181347150259067	0.020274046859001384	0.02040970280288743	0.019830661604617064	0.034348174889691135	0.03145957768991336	0.03573698444895199	0.3107712765957447	0.3081983062279847	0.30967835216656286	0.4091550925925926	0.4252947086403215
0.28	0.0002789746133101888	-0.00011715546530245635	9.420631182289213e-05	0.02033728844184786	0.020569031670676984	0.020241911993404197	0.042799839550742076	0.03904433414654665	0.03673089925625423	0.31814632677639504	0.3171378250768193	0.31817510454666786	0.464212962962963	0.5507217012726054
0.326666666666667	0.0	-0.00011715546530245635	-0.00023551577955723034	0.020252966331385895	0.02050074787019575	0.020387059189446714	0.054592860008022465	0.048607722722301676	0.04286004056795132	0.3279440987555199	0.32434797271977817	0.32780896876946347	0.5946378968253968	0.4827176825184193
0.373333333333333	0.00032547038219522025	-0.00021478501972116998	-0.0008949599623174752	0.020252966331385895	0.021069779540872732	0.02055639758482965	0.06618933012434818	0.05899554134769076	0.050645706558485465	0.34369179044560416	0.33674623398036424	0.3330523178218703	0.7276455026455027	0.6696098459477562
0.42	0.0002324788444251573	-0.0002343109306049127	-0.0006123410268487989	0.02069565741131121	0.020955973206737335	0.020798309578233844	0.07975130365022062	0.07004290401278708	0.060087897227856665	0.35177940586109996	0.3407903020310275	0.34297046000533854	0.6945403439153439	0.5856748158070998
0.466666666666667	0.0003719661510802517	-5.857773265122818e-05	-0.0005181347150259067	0.0207167379389267	0.0215477661442414	0.020725735980212587	0.10648215002005616	0.08620173298561454	0.07135226504394862	0.3705911280610197	0.35177846061605333	0.3478663582169232	0.834943783068783	0.6516577361018084
0.513333333333333	0.00018598307554012586	0.00019525910883742728	-0.0006123410268487989	0.021138348491236525	0.02161604994472264	0.021209559967020977	0.13596470116325712	0.11505678472280642	0.09123056118999325	0.379141910879165	0.3463242898898299	0.3554786902749355	0.7756597222222222	0.7011152042866711
0.56	0.0003719661510802517	-0.00015620728706994182	-0.00023551577955723034	0.02162320062639282	0.022048514014437148	0.02162081035580811	0.16014039310068193	0.14935307478758306	0.11243407707910752	0.3683821758329988	0.34879862099977516	0.3535203309903016	0.8495006613756614	0.7456982585398526
0.606666666666667	0.00032547038219522025	-0.00017573319795368455	-0.0004710315591144607	0.02145455640546889	0.02236717175001626	0.021911104747893144	0.1799919775371039	0.16864473794901993	0.10597363083164302	0.3936426134082698	0.3552372030278048	0.3535519174303764	0.8539616402116402	0.769713663764233
0.653333333333333	0.0	0.0	-0.0006594441827602449	0.021939408540625187	0.022549261884632892	0.02217720794063776	0.30912555154432414	0.2596618154286195	0.1407606490872211	0.3846642914492172	0.36819418421644307	0.3824535100987632	0.898806216931217	0.7672170127260548
0.7	0.0	-7.810364353497091e-05	-0.0004710315591144607	0.02229777751008854	0.02359628015867855	0.022588458329424892	0.41034897713598073	0.27268781021283756	0.21530425963488845	0.39535276997189883	0.3741272577381398	0.3610694901681644	0.8833101851851852	0.7675736771600803
0.746666666666667	-0.0001394873066550944	-0.00011715546530245635	-0.0005181347150259067	0.022424260675781484	0.026464199778890553	0.022830370322829086	0.35904933814681106	0.221738033145453	0.21861730899256257	0.44729877559213166	0.36987034400059954	0.40819645875967614	0.8411656746031746	0.7817213663764232
0.793333333333333	-9.299153777006293e-05	-1.9525910883742728e-05	-0.0004239284032030146	0.02394205866409685	0.034749300903947455	0.022951326319531184	0.5145206578419574	0.32924371161773364	0.21480730223123734	0.43400943396226416	0.4000412201154163	0.4305912447726666	0.8552529761904762	0.8229755525787005
0.84	4.6495768885031464e-05	-9.762955441871364e-05	-0.0005181347150259067	0.027061976751189543	0.04986278207712819	0.02372544469842461	0.5176654632972323	0.3810179187347522	0.30624746450304263	0.4806824568446407	0.41576519523345573	0.4285065397277338	0.9157109788359789	0.7726858673811118
0.886666666666667	0.0	-9.762955441871364e-05	-0.0009891662741403674	0.03545202674215503	0.0746042791181635	0.02413669508721174	0.5098034496590453	0.33419029191553795	0.32264705882352945	0.5523665194700923	0.4407213520197857	0.4807820980514281	0.9306200396825397	0.7995545880776959
0.933333333333333	0.0003719661510802517	-3.9051821767485456e-05	-0.0005181347150259067	0.05159971089562127	0.11049879690446772	0.024596327874679715	0.5736823104693141	0.40212332800538403	0.3793002028397566	0.5390415495784825	0.47278123360563595	0.4986916095738055	0.9411855158730159	0.8198844608171466
0.98	0.0	-0.00017573319795368455	-0.00037682524729156853	0.07712822983798108	0.15674969109709308	0.02590265263906237	0.5333894905736061	0.4621418356187431	0.37018931710615277	0.579942794058611	0.48153451247845314	0.5106628703621319	1.026178902116402	0.867558606831882
1.02666666666667	0.0002789746133101888	7.810364353497091e-05	-0.0004239284032030146	0.11361862314039631	0.2062099239123366	0.027257359802125864	0.6186923385479343	0.4341112139311853	0.41756592292089245	0.5981844640706544	0.5046282695046092	0.5745306521932557	0.9957738095238096	0.8429487608841258
1.07333333333333	0.00032547038219522025	-0.00011715546530245635	0.0	0.15757152321869541	0.2516869350328413	0.03192626127482683	0.6059165663858804	0.5125969546563472	0.47007775524002704	0.6305705539943798	0.5410514876714383	0.6068119939496397	1.0577579365079366	0.9466192230408572
1.12	0.0005114534577353461	-0.00011715546530245635	-0.0004710315591144607	0.20578268987532372	0.30540352474474863	0.043513845758887795	0.6322543120738067	0.5445848405821485	0.48299864773495604	0.6765666399036532	0.5802416997676685	0.600463119494617	1.0113872354497355	0.9566058271935699
1.16666666666667	9.299153777006293e-05	3.9051821767485456e-05	4.7103155911446066e-05	0.25591218454496173	0.3429368537426026	0.07043865062477475	0.665078219013237	0.5160595608648103	0.543130493576741	0.7022902448815737	0.6063152964101027	0.64560014236142	1.0	0.9570813797722705
1.21333333333333	0.0002324788444251573	-0.00017573319795368455	-0.00032972209138012245	0.29786243449978916	0.37808024972361326	0.11301516146391315	0.7521500200561573	0.5500260789097333	0.5997836375929683	0.7266956041750301	0.6050914337105598	0.6709956401815108		0.973250167448091
1.26	-0.00041846191996528317	0.0002343109306049127	-0.00023551577955723034	0.3534096247666084	0.41486245691617357	0.162824840905837	0.7997152025671881	0.5096290064776646	0.5823901284651791	0.7484288438378162	0.6212943116240726	0.6607300471572204		1.0051121902210312
1.30666666666667	0.00018598307554012586	-3.9051821767485456e-05	-0.0004710315591144607	0.4002294766006143	0.46439097353189834	0.21452143389631356	0.8620216606498194	0.6179591149995793	0.6132014874915483	0.8066097952629466	0.6374971895375853	0.6601614912358751		0.9999999999999998
1.35333333333333	-0.0002789746133101888	-9.762955441871364e-05	-0.00018841262364578426	0.44475155092453167	0.5051564024191976	0.25378375042581447	0.8417769755314881	0.6646218558088668	0.6373867478025693	0.8396728221597752	0.6562010042719029	0.679839843402438
1.4	0.00041846191996528317	-0.0002928886632561409	-0.0006123410268487989	0.4807992531470216	0.5322878324770762	0.29926320518580324	0.8290012033694344	0.6425271304786742	0.6383806626098715	0.8114908671216379	0.6951517649703964	0.7299991102411246
1.44666666666667	4.6495768885031464e-05	-0.00015620728706994182	-0.00032972209138012245	0.5329735589953623	0.5796085062105744	0.3414284656361545	0.8325391095066186	0.635601918061748	0.6635598377281947	0.7920378362103573	0.7161170651277824	0.7545733606192722
1.49333333333333	4.6495768885031464e-05	-0.0001366813761861991	9.420631182289213e-05	0.5692742275492381	0.5921727254991221	0.3762154102876778	0.9288487765744083	0.5874552031631194	0.7498647734956051	0.8456583701324769	0.7476980439181593	0.8027110952931755
1.54	4.6495768885031464e-05	-1.9525910883742728e-05	-0.0005652378709373528	0.610086129012829	0.6089477791506797	0.41869515632945453	0.9235419173686322	0.66445696979894	0.7019912102772143	0.8284142914492172	0.782152439481376	0.8262745795889315
1.58666666666667	-0.0001394873066550944	-5.857773265122818e-05	-0.0006123410268487989	0.630428838161778	0.6646445990765429	0.45045820106342543	0.9490934616927397	0.6708875241860855	0.7475456389452333	0.8558480529907667	0.7838019935546728	0.9008185781653172
1.63333333333333	0.00018598307554012586	-9.762955441871364e-05	-0.0005181347150259067	0.6675094862374269	0.6857670546920727	0.48730139765888436	0.9752346570397112	0.6910036173971564	0.7757065584854631	0.9013453432356483	0.7955351120437683	0.8884998665361687
1.68	-9.299153777006293e-05	0.0	-0.0002826189354686764	0.6989616334397398	0.7229589646875204	0.5244832710451092	0.988600080224629	0.7549793892487591	0.8118187964841109	0.8971768366118025	0.8039957280971296	0.9431128214253938
1.72666666666667	0.00018598307554012586	-3.9051821767485456e-05	-0.00032972209138012245	0.7333228934529904	0.6820569681992588	0.5607942612550789	1.0	0.8080726844451921	0.8394827586206897	0.9192663588920112	0.8306546503784756	0.9760258919832725
1.77333333333333	0.00018598307554012586	3.9051821767485456e-05	-0.0006123410268487989	0.7638264169126061	0.7669109709306107	0.6094911455273435		0.7582771094472952	0.8747667342799189	0.9551440184664793	0.8464052312073747	0.9953567933090133
1.82	0.0002324788444251573	-0.00011715546530245635	-0.0004710315591144607	0.7771282298379811	0.7754009234571113	0.6283844722122112		0.7879565912341212	0.8785767410412441	0.9639085708550783	0.8378647980214344	0.9965570780318533
1.86666666666667	0.00018598307554012586	0.00011715546530245635	-0.00018841262364578426	0.8020875745347227	0.7861442413994928	0.6370933039747622		0.8623201817111128	0.9080628803245436	0.9947270172621437	0.8653218916285693	0.9946303051872942
1.91333333333333	-9.299153777006293e-05	-0.00017573319795368455	-0.0006594441827602449	0.8136607841956273	0.8064700526760746	0.687072321812069		0.9221738033145451	0.9458316430020284	0.9924111802488961	0.8843449748932024	1.0016424948838865
1.96	-0.0002324788444251573	-7.810364353497091e-05	-0.0002826189354686764	0.8425411070288502	0.8308018469142225	0.7060866044936387		0.9999999999999999	0.9473225152129817	0.9902734845443597	0.881524769542082	1.0
2.00666666666667	9.299153777006293e-05	3.9051821767485456e-05	-9.420631182289213e-05	0.8458085888092514	0.853289978539377	0.720746471293933			0.9751521298174443	0.9755590124448013	0.8874578430637787
2.05333333333333	0.0004649576888503146	-9.762955441871364e-05	-0.00032972209138012245	0.8928392459194121	0.8439123366066204	0.7461230394020331			0.9710108181203516	0.9747751906864713	0.9122809712958105
2.1	9.299153777006293e-05	-9.762955441871364e-05	-0.00023551577955723034	0.8686388002168283	0.8746172855563504	0.7736526242514306			1.0	1.0	0.9102057258487597
2.14666666666667	-9.299153777006293e-05	-5.857773265122818e-05	-0.00018841262364578426	0.8869999397699211	0.8605735839240424	0.7866674894965763					0.9236416098328711
2.19333333333333	-9.299153777006293e-05	1.9525910883742728e-05	-0.00023551577955723034	0.8728970667951574	0.8254074266762047	0.7997065459410624					0.9195975417822079
2.24	0.0001394873066550944	7.810364353497091e-05	-0.00037682524729156853	0.913308438234054	0.8325317031930806	0.8122617783987401					0.9588409653001574
2.28666666666667	0.0003719661510802517	-3.9051821767485456e-05	-0.00023551577955723034	0.893303017526953	0.8732516095467256	0.8162291350905689					0.9499812635839017
2.33333333333333	0.00041846191996528317	5.857773265122818e-05	0.0	0.9152900078299102	0.8712030955322885	0.8399123192448397					0.931064603162707
2.38	0.0002324788444251573	-3.9051821767485456e-05	-0.0004239284032030146	0.9165548394868397	0.9118319568186253	0.8526610812972407					0.9519766918983736
2.42666666666667	0.0002324788444251573	0.0	-0.0002826189354686764	0.8992055652592905	0.9023405085517331	0.8455488686911574					0.9450592070748707
2.47333333333333	0.00032547038219522025	-7.810364353497091e-05	-0.0008007536504945832	0.9320701078118412	0.902021850816154	0.8905444994643378					0.9535996402608109
2.52	0.00018598307554012586	-0.00015620728706994182	-0.0005652378709373528	0.9301517797988316	0.9093965012681278	0.8966648728974639					0.9750172375028104
2.56666666666667	0.0002789746133101888	-3.9051821767485456e-05	-4.7103155911446066e-05	0.9125917002951274	0.9227346036287963	0.8851014796127433					0.9662639586299933
2.61333333333333	-0.0002324788444251573	-0.00019525910883742728	-0.0004710315591144607	0.9332927784135397	0.9343428497106068	0.9123165788707154					0.9711860151390243
2.66	0.0001394873066550944	-0.0002343109306049127	-0.0005181347150259067	0.9576618683370475	0.958173896078559	0.9088330461656949					0.9726493292363037
2.70666666666667	4.6495768885031464e-05	0.0	-0.0004710315591144607	0.9641757513702343	0.9423320543669117	0.946716464332792					0.9833980364235929
2.75333333333333	0.0005114534577353461	-3.9051821767485456e-05	-0.00032972209138012245	0.9590742636872854	0.9737198413214542	0.9322985095259019					1.0
2.8	0.00018598307554012586	0.00011715546530245635	-0.00037682524729156853	0.9419990363187376	0.9746758145281915	0.9461842579473028
2.84666666666667	-4.6495768885031464e-05	-7.810364353497091e-05	-0.00023551577955723034	0.9527711859302536	0.9619067438382	0.946087493149941
2.89333333333333	-0.0001394873066550944	0.0	-0.0005181347150259067	0.9332084563030777	0.9574455355400924	0.951336983406812
2.94	9.299153777006293e-05	-0.00011715546530245635	-0.0006123410268487989	0.9596223574052882	0.9760642518046433	0.9258636505013503
2.98666666666667	0.0	0.00015620728706994182	-0.0004710315591144607	0.9570926940914293	0.9855101775378813	0.9444666827941329
3.03333333333333	-9.299153777006293e-05	-0.0001366813761861991	-0.00018841262364578426	0.9678437631753297	0.9949105807374651	0.9494016874595785
3.08	-0.00032547038219522025	-5.857773265122818e-05	-0.00032972209138012245	0.9614774438354514	0.9748351433959811	0.9510950714134079
3.12666666666667	0.0004649576888503146	-0.00011715546530245635	-0.0006123410268487989	0.9804920797446245	0.9693269168238279	0.9524739697758118
3.17333333333333	0.00018598307554012586	0.0	-0.0005652378709373528	0.9713431307595013	0.9845086817974897	0.9669403069813827
3.22	0.00041846191996528317	-1.9525910883742728e-05	-0.0006123410268487989	1.0122182738059387	0.9754724588671393	0.9504419090312165
3.26666666666667	0.0	0.00017573319795368455	-0.0002826189354686764	0.9867529964464253	0.9751765623983872	0.9644486134493194
3.31333333333333	0.0001394873066550944	-1.9525910883742728e-05	-9.420631182289213e-05	0.9738306330181292	1.0093867464394877	0.9804873786120176
3.36	0.0007439323021605034	-3.9051821767485456e-05	-0.0002826189354686764	0.9810612539902427	0.9956161800091046	0.9817695121770599
3.40666666666667	0.0007439323021605034	-1.9525910883742728e-05	-0.00032972209138012245	0.9812088176835512	1.0089770436366001	0.9738106075940618
3.45333333333333	0.0015343603732060384	1.9525910883742728e-05	-4.7103155911446066e-05	0.973345780882973	1.0054718085452299	0.9805841434093793
3.5	0.0015343603732060384	0.00019525910883742728	-0.0004710315591144607	0.9775829669336866	1.0023762762567472	0.9825678217552937
3.54666666666667	0.0022317969064815104	0.00031241457413988365	-0.0004239284032030146	0.976908390049991	0.991997138583599	0.9753104619531678
3.59333333333333	0.0036731657419174857	0.00037099230679111183	-0.00023551577955723034	0.9866265132807324	1.016989009559732	0.9807292906054218
3.64	0.005254021884008556	0.0005857773265122818	-9.420631182289213e-05	0.998241883996868	0.9955706574754504	1.0063719619062665
3.68666666666667	0.006230433030594216	0.0008396141680009372	0.00023551577955723034	1.004039029091128	1.0055628536125383	0.997977615735141
3.73333333333333	0.008043768017110443	0.0010153473659546219	0.00037682524729156853	1.0064422092392942	1.006655394420238	0.993018419870355
3.78	0.009903598772511702	0.0014058655836294764	0.0002826189354686764	1.011375052701319	0.9955478962086233	1.006396153105607
3.82666666666667	0.011995908372338118	0.002069746553676729	0.00037682524729156853	0.9799018249713907	0.9966631982831502	0.9962358493826308
3.87333333333333	0.014878646043210068	0.00300699027609638	0.0011775788977861517
3.92	0.016366510647531075	0.0036122935134924043	0.001413094677343382
3.96666666666667	0.022085490220389945	0.0047057445229819975	0.0006594441827602449
4.01333333333333	0.02631660518892781	0.007029327918147381	0.0011304757418747057
4.06	0.03845200086792102	0.009704377709220136	0.0016957136128120584
4.10666666666667	0.05370261306221134	0.015054477291365642	0.00287329251059821
4.15333333333333	0.07602058212702645	0.023196782129886358	0.003532736693358455
4.2	0.10512693344905615	0.0339555590268286	0.0043805934997644845
4.24666666666667	0.1438114131614023	0.046452141992423944	0.0060292039566650964
4.29333333333333	0.1722668237190416	0.06246338891709298	0.007489401789919924
4.34	0.22001797836396889	0.08130589291990471	0.01017428167687235
4.38666666666667	0.2269923436967236	0.10169094388253212	0.0131888836552049
4.43333333333333	0.2653048572579895	0.12621548795251297	0.016486104569006125
4.48	0.3084064350144137	0.1477916194790487	0.0209609043805935
4.52666666666667	0.3391401382474195	0.17120318662865622	0.026095148374941122
4.57333333333333	0.3364898794209727	0.19853946186589605	0.031088082901554404
4.62	0.3868447971234618	0.22720349904323037	0.037447008949599625
4.66666666666667	0.4156721738321813	0.24612410668957707	0.04220442769665567
4.71333333333333	0.4464058770651871	0.28529308392236497	0.04917569477154969
4.76	0.46639905768575063	0.3066544304291795	0.055346208195949126
4.80666666666667	0.5191717553702614	0.33787636193228415	0.06500235515779557
4.85333333333333	0.5144291869439881	0.3617760768539852	0.07447008949599623
4.9	0.5397693809863303	0.3856172140430351	0.08869524258125294
4.94666666666667	0.5506028951365426	0.42242355605889015	0.10136599152143194
4.99333333333333	0.5771984749387806	0.450365134533526	0.11997173810645313
5.04	0.6169988531043675	0.4423399851603077	0.13231276495525202
5.08666666666667	0.6298781810855213	0.48398875307533096	0.14705605275553463
5.13333333333333	0.6426645175289049	0.5109930878275472	0.1654262835609986
5.18	0.6850221629831685	0.5444214472605147	0.19241639189825718
5.22666666666667	0.6817674591612164	0.5343265513336197	0.21742816768723505
5.27333333333333	0.7052478224481572	0.5557269496622017	0.2399905793688177
5.32	0.753649917857475	0.5839614168000937	0.2762129062647197
5.36666666666667	0.7752239546201296	0.6002655523880189	0.29086198775317945
5.41333333333333	0.7423514460184124	0.6254930292498145	0.33980216674517194
5.46	0.7894981556678343	0.6338110672862889	0.345831370701837
5.50666666666667	0.8154427947056818	0.6428515640254618	0.384267545925577
5.55333333333333	0.8445491460277115	0.6601905728902253	0.40405087140838436
5.6	0.8454325656365271	0.685183738821416	0.4316062176165803
5.64666666666667	0.8271132326958247	0.7016050298746437	0.44696184644371173
5.69333333333333	0.8264157961625492	0.7242746124106689	0.4614225153085257
5.74	0.8566845417067047	0.7232397391338306	0.49821008007536505
5.78666666666667	0.806701590155296	0.7443472487991565	0.5298162976919454
5.83333333333333	0.8911844022193981	0.7711367985316515	0.5465850211964202
5.88	0.8332971699575339	0.7679345491467177	0.5825247291568535
5.92666666666667	0.8018195344223676	0.7748271956886789	0.5520489872821479
5.97333333333333	0.8803973838380708	0.7952512984730737	0.6424399434762129
6.02	0.8860233718731596	0.8207130862654742	0.6753179463024023
6.06666666666667	0.9102476674622609	0.8155582457921662	0.7071596796985398
6.11333333333333	0.9037382598183565	0.843050728316476	0.6669335845501648
6.16	0.8551036855646137	0.8371148514078182	0.7328780028261893
6.20666666666667	0.9070394594091938	0.869605967118366	0.729251059821008
6.25333333333333	0.9775270450389015	0.8802475885500058	0.7206311822892134
6.3	0.9718545612349276	0.8792127152731675	0.7504474799811587
6.34666666666667	0.9464678714237005	0.8827078533213575	0.8173810645313236
6.39333333333333	0.9468863333436658	0.8546491193814192	0.7718794159208667
6.44	0.9615325005424507	0.911274260944273	0.7556759302873293
6.48666666666667	0.9358203403490283	0.9087358925293865	0.8858690532265662
6.53333333333333	0.9894299618734695	0.9012379427500293	0.8461139896373057
6.58	0.9586962586404638	0.9498184090287812	0.8640602920395667
6.62666666666667	1.0086327144229876	0.9054945913226852	0.9061705134243995
6.67333333333333	1.0090511763429528	0.9195141953372125	0.9087140838436175
6.72	0.9638572889867023	0.8760299917991174	0.8984455958549222
6.76666666666667	1.0707045658845045	0.9187722107236302	0.8946302402260952
6.81333333333333	1.0332289761631692	0.9431991252391924	0.9475741874705605
6.86	0.9889650041846193	0.951653844651853	0.8775317946302402
6.90666666666667	0.9778060196522117	0.9428281329324013	0.9157795572303344
6.95333333333333		0.9459718045846839	0.9246820536975977
7.0		0.9484906470886867	0.9463495054168629
7.04666666666667		0.9756902409497403	0.8867169100329723
7.09333333333333		0.9486663802866404	0.9651436646255299
7.14		0.9609091264107471	0.9546396608572775
7.18666666666667		0.9598937790447925	0.974234573716439
7.23333333333333		0.983988753075331	0.9654733867169101
7.28		0.9836763385011911	0.932312764955252
7.32666666666667		0.9569063146795798	0.9892133772962789
7.37333333333333		1.0233529894169564	0.9952896844088553
7.42		1.0262623501386339	1.012246820536976
7.46666666666667		1.0011910805639084	1.0228450306170513
7.51333333333333		1.0122427461241066	0.9134715025906736
7.56		0.986566173311985	0.9918040508714084
7.60666666666667			1.000423928403203
7.65333333333333			0.9699952896844088
7.7			0.9889307583608101
7.74666666666667			0.9765426283560998
7.79333333333333			1.0245878473857748
7.84			1.0118228921337729
7.88666666666667			0.9635892604804522

## Sheet: figS.2a
Lag time (s)	3 nM	3 nM	6 nM	6 nM	6 nM	12 nM	12 nM	12 nM	24 nM	24 nM	24 nM	48 nM	48 nM	48 nM	100 nM	100 nM	100 nM
0.0000208	1.795669	2.016441	3.56872522	3.03208651	3.14924439	2.122133	2.066986	2.048338	1.838075	1.800529	1.775792	1.463376	1.427105	1.431942	1.214524	1.197958	1.201257
0.0000224	1.768674	1.985291	3.47744037	3.04598826	3.00784093	2.059515	2.047346	1.998065	1.817733	1.774984	1.747947	1.451119	1.407445	1.417112	1.208171	1.193086	1.193568
0.000024	1.752929	1.940231	3.35473383	2.94526209	2.95653314	2.018504	2.035079	1.969055	1.786021	1.759291	1.729632	1.435131	1.400466	1.404085	1.201957	1.190244	1.189305
0.0000256	1.725911	1.923678	3.25538789	2.85488029	2.86406817	2.03808	1.973066	1.94376	1.774206	1.726511	1.714008	1.424656	1.388189	1.39009	1.195941	1.182127	1.183255
0.0000288	1.660943	1.868184	3.19246397	2.78711418	2.78147664	1.94795	1.923608	1.907243	1.720115	1.694588	1.663694	1.394948	1.361417	1.370755	1.183905	1.172613	1.173988
0.000032	1.642777	1.807886	3.09959914	2.72175557	2.70530855	1.911474	1.896786	1.860975	1.687178	1.647769	1.630125	1.372575	1.342568	1.344792	1.174716	1.161986	1.164166
0.0000352	1.596806	1.768932	3.01289184	2.58471958	2.58880698	1.848293	1.840889	1.815894	1.647187	1.616068	1.600571	1.355065	1.32669	1.328819	1.167418	1.15378	1.155004
0.0000384	1.565563	1.720285	2.85029774	2.52175397	2.52433892	1.800352	1.779012	1.778737	1.61614	1.589401	1.573365	1.33741	1.308949	1.317547	1.158238	1.144979	1.148276
0.0000416	1.54604	1.691467	2.79059602	2.4485517	2.45568589	1.757868	1.769068	1.747569	1.584808	1.567797	1.547539	1.327983	1.294393	1.300914	1.150864	1.14006	1.143682
0.0000448	1.533205	1.656801	2.69250422	2.40313058	2.4199377	1.739123	1.71712	1.726322	1.56304	1.541735	1.524201	1.312902	1.286279	1.291772	1.144084	1.135533	1.13702
0.000048	1.491607	1.63131	2.64193126	2.32010869	2.39712879	1.698783	1.705025	1.691229	1.542131	1.509734	1.500072	1.298841	1.270403	1.271792	1.137691	1.130633	1.131471
0.0000512	1.485312	1.60487	2.56873203	2.32419458	2.30035383	1.685503	1.670067	1.653412	1.516934	1.495754	1.480628	1.282407	1.261387	1.264063	1.132668	1.123541	1.124691
0.0000576	1.438829	1.561848	2.46148141	2.21563363	2.2438167	1.638043	1.608588	1.61955	1.47977	1.457051	1.445508	1.263848	1.237353	1.244191	1.123834	1.116489	1.115694
0.000064	1.411702	1.517827	2.36921928	2.13376097	2.13242597	1.600231	1.571377	1.566425	1.450039	1.430367	1.416793	1.245508	1.224389	1.225047	1.116309	1.108348	1.10906
0.0000704	1.379005	1.478885	2.29214118	2.07489436	2.06119657	1.555568	1.552805	1.537248	1.414964	1.399855	1.389856	1.229303	1.206589	1.212765	1.109018	1.102491	1.101734
0.0000768	1.355957	1.453585	2.20693704	1.99708733	1.99948307	1.530148	1.510995	1.500163	1.399639	1.387545	1.362566	1.214416	1.193717	1.198344	1.10347	1.096005	1.095693
0.0000832	1.33657	1.427798	2.1490024	1.94861906	1.95256651	1.494536	1.493695	1.472691	1.368111	1.356992	1.340587	1.202243	1.184549	1.186066	1.097476	1.090536	1.093022
0.0000896	1.31817	1.408538	2.08808477	1.89437517	1.91106887	1.466921	1.464939	1.458978	1.350961	1.335939	1.328779	1.190777	1.173421	1.178291	1.092339	1.085025	1.087404
0.000096	1.300454	1.388206	2.03265049	1.86264444	1.86937316	1.445151	1.437063	1.429322	1.333823	1.320416	1.308114	1.182595	1.166697	1.171466	1.088595	1.080077	1.082108
0.000102	1.282766	1.357977	2.00081838	1.82296638	1.8200084	1.431502	1.416839	1.410458	1.31894	1.302451	1.293587	1.173157	1.158601	1.160367	1.084568	1.076342	1.079399
0.000115	1.257585	1.325536	1.92289262	1.76654366	1.72303255	1.399451	1.386379	1.376739	1.288398	1.278868	1.265488	1.159154	1.142641	1.145069	1.076833	1.071642	1.071889
0.000128	1.242858	1.299707	1.81796727	1.69768757	1.6868195	1.365391	1.350745	1.344814	1.261977	1.256081	1.246993	1.145721	1.128704	1.133076	1.06997	1.065181	1.066169
0.000141	1.217763	1.276084	1.77200572	1.64981007	1.63455025	1.334795	1.32869	1.322197	1.248455	1.238159	1.228063	1.133587	1.120583	1.125179	1.064515	1.06106	1.061134
0.000154	1.202391	1.248733	1.73126922	1.60229141	1.59968392	1.313581	1.311417	1.296878	1.226059	1.218899	1.211145	1.120713	1.113832	1.114411	1.06118	1.056598	1.058003
0.000166	1.189817	1.234753	1.68168865	1.56427825	1.55648034	1.286466	1.286567	1.283128	1.21149	1.206001	1.19695	1.115791	1.104371	1.104436	1.05734	1.053722	1.053124
0.000179	1.177961	1.216689	1.64066512	1.55340314	1.53254033	1.270147	1.26301	1.263923	1.195925	1.19588	1.189791	1.106313	1.097923	1.100105	1.05247	1.050316	1.050551
0.000192	1.166678	1.201599	1.58774681	1.5083517	1.49817559	1.248727	1.259995	1.250202	1.184708	1.181919	1.171392	1.100277	1.09383	1.093836	1.050458	1.047793	1.047535
0.000205	1.152948	1.194277	1.57349915	1.48993376	1.48556664	1.245905	1.245672	1.239776	1.174333	1.17353	1.16304	1.093421	1.08893	1.088435	1.047441	1.045011	1.045134
0.00023	1.140147	1.172282	1.50947229	1.44398415	1.43311406	1.218629	1.219733	1.217911	1.156484	1.155824	1.148816	1.084078	1.077905	1.078738	1.043076	1.040792	1.040504
0.000256	1.126354	1.159015	1.46853804	1.39988251	1.38230128	1.200444	1.200678	1.197197	1.143257	1.13845	1.132227	1.075151	1.070768	1.071566	1.038831	1.036949	1.037156
0.000282	1.114816	1.146072	1.4312618	1.37288982	1.35820173	1.187777	1.182361	1.176329	1.131862	1.128546	1.120326	1.068784	1.066255	1.066227	1.035566	1.034063	1.033579
0.000307	1.10959	1.134224	1.39826992	1.33923739	1.33149169	1.16712	1.164429	1.162534	1.12098	1.115883	1.112927	1.063838	1.058695	1.062314	1.031917	1.032449	1.030633
0.000333	1.095847	1.128042	1.36306693	1.33049217	1.29984638	1.153409	1.154619	1.156117	1.10852	1.110509	1.104093	1.058572	1.05624	1.057192	1.030574	1.029573	1.029612
0.000358	1.088665	1.118683	1.33623321	1.2968153	1.28002216	1.149475	1.147159	1.13975	1.105485	1.102201	1.094633	1.055997	1.05111	1.053217	1.028129	1.02712	1.027088
0.000384	1.08615	1.110767	1.30599392	1.27835974	1.25565678	1.135349	1.137813	1.13194	1.096908	1.096085	1.090047	1.05201	1.04872	1.048997	1.025717	1.025767	1.025359
0.00041	1.079389	1.102893	1.30620837	1.27770544	1.24312916	1.126004	1.132548	1.125358	1.089301	1.093668	1.084462	1.046551	1.04446	1.045592	1.024645	1.024561	1.023494
0.000461	1.069682	1.087828	1.27023071	1.23525478	1.22240416	1.112222	1.111926	1.10568	1.077057	1.082856	1.071497	1.040888	1.039018	1.040242	1.022471	1.022253	1.020858
0.000512	1.063146	1.075416	1.24037416	1.21681466	1.20271305	1.102122	1.099693	1.09477	1.071341	1.077057	1.066092	1.036761	1.03557	1.035802	1.020685	1.020238	1.019184
0.000563	1.054446	1.069193	1.22299996	1.19853754	1.17360576	1.093571	1.094509	1.091438	1.062991	1.068215	1.061467	1.033538	1.032278	1.032982	1.01836	1.018863	1.017043
0.000614	1.050246	1.067279	1.20139251	1.18843508	1.16748071	1.08466	1.08433	1.082344	1.059025	1.059918	1.056722	1.030301	1.029238	1.02978	1.016522	1.016815	1.015579
0.000666	1.04123	1.05785	1.18794725	1.17615698	1.1439186	1.076864	1.081346	1.074155	1.055447	1.055959	1.049874	1.029589	1.026698	1.028136	1.015367	1.015381	1.014618
0.000717	1.03826	1.055566	1.18842073	1.1587313	1.14109076	1.068892	1.074915	1.072822	1.053179	1.048284	1.044483	1.026719	1.024155	1.025735	1.013399	1.013688	1.013003
0.000768	1.038935	1.051284	1.16167494	1.15308639	1.13602452	1.070227	1.063126	1.060655	1.048461	1.042938	1.043991	1.025492	1.022636	1.024163	1.012504	1.01324	1.012403
0.000819	1.036399	1.052031	1.15018537	1.14104882	1.11603022	1.06167	1.061969	1.059884	1.043681	1.0403	1.039448	1.022207	1.020873	1.021975	1.011162	1.012703	1.011036
0.000922	1.03236	1.043683	1.14134741	1.12997199	1.10597397	1.057295	1.05244	1.055025	1.038809	1.036442	1.035267	1.020058	1.01835	1.01961	1.010596	1.01141	1.009641
0.001024	1.028055	1.036455	1.1197712	1.11732643	1.09477437	1.049313	1.043891	1.046232	1.03517	1.034722	1.030913	1.017078	1.015538	1.017281	1.009037	1.010384	1.009007
0.001126	1.028166	1.033598	1.10017678	1.10195349	1.09358593	1.04279	1.041013	1.041253	1.031999	1.033959	1.027409	1.016393	1.015244	1.014838	1.007869	1.009579	1.008357
0.001229	1.027923	1.028849	1.08579241	1.10010823	1.08650289	1.040349	1.040003	1.040192	1.028134	1.029088	1.024226	1.015132	1.014221	1.013753	1.007408	1.008505	1.007285
0.001331	1.024723	1.026127	1.08531392	1.08993039	1.07751645	1.038959	1.032848	1.036112	1.027788	1.025518	1.020347	1.012369	1.012583	1.011292	1.007261	1.007914	1.006532
0.001434	1.023809	1.022983	1.07803045	1.08286521	1.06114994	1.035091	1.029395	1.0285	1.022687	1.022086	1.020814	1.012347	1.011631	1.010685	1.005853	1.008013	1.006134
0.001536	1.020895	1.020725	1.06594538	1.08061428	1.05595401	1.037326	1.03033	1.031957	1.021769	1.022766	1.018277	1.012385	1.011431	1.009576	1.005336	1.007014	1.006279
0.001638	1.020709	1.019136	1.05753862	1.06640279	1.04939629	1.031749	1.025854	1.030252	1.018489	1.021075	1.016814	1.010693	1.01038	1.009501	1.005634	1.006827	1.004967
0.001843	1.016817	1.019552	1.0575049	1.0685604	1.05213218	1.029261	1.024011	1.023503	1.016678	1.01987	1.016703	1.008793	1.008978	1.007935	1.004838	1.006066	1.004531
0.002048	1.011949	1.013841	1.05371467	1.06000999	1.04218832	1.020293	1.023546	1.021744	1.014183	1.013958	1.012381	1.006554	1.007761	1.007317	1.004184	1.005614	1.004037
0.002253	1.013801	1.009201	1.04298334	1.0656712	1.03699076	1.019889	1.020254	1.020112	1.011	1.015391	1.010929	1.005632	1.00703	1.007192	1.003695	1.005154	1.003972
0.002458	1.010227	1.012315	1.0379344	1.05021432	1.03313111	1.014002	1.014713	1.016859	1.013466	1.014335	1.012706	1.00478	1.005999	1.00465	1.003493	1.004201	1.003383
0.002662	1.009242	1.012477	1.04148491	1.05144948	1.03123174	1.014083	1.014755	1.014126	1.012429	1.011683	1.010007	1.004734	1.004829	1.004672	1.003438	1.004232	1.002629
0.002867	1.008043	1.011419	1.03565634	1.04089477	1.02170453	1.011551	1.012168	1.0136	1.009671	1.011204	1.012326	1.004888	1.004867	1.00546	1.002603	1.004299	1.002136
0.003072	1.00786	1.009628	1.0422379	1.0403005	1.02359577	1.011017	1.012262	1.01385	1.010088	1.009522	1.009929	1.005619	1.004441	1.004965	1.002128	1.00416	1.002519
0.003277	1.009467	1.008756	1.03212826	1.03540486	1.0271453	1.008875	1.010395	1.010808	1.009289	1.008389	1.007404	1.00428	1.003712	1.003122	1.002818	1.003927	1.002156
0.003686	1.004453	1.006892	1.02721341	1.03657697	1.02437108	1.009886	1.01023	1.010183	1.00862	1.010511	1.007928	1.003816	1.003735	1.00276	1.002501	1.00343	1.002004
0.004096	1.007148	1.005376	1.02497262	1.03116383	1.01882163	1.007049	1.007291	1.010819	1.008193	1.007789	1.007701	1.002434	1.00406	1.003444	1.002197	1.002929	1.001336
0.004506	1.005024	1.005623	1.02267404	1.02974771	1.01980852	1.005834	1.005208	1.008109	1.006996	1.00554	1.005881	1.002183	1.003315	1.003066	1.001652	1.002396	1.001738
0.004915	1.003973	1.006018	1.01990346	1.0280538	1.01237206	1.008203	1.006093	1.006517	1.005904	1.007803	1.004801	1.002704	1.002184	1.002845	1.001252	1.002441	1.001104
0.005325	1.005187	1.003385	1.01591878	1.02740481	1.0145149	1.007485	1.008399	1.005931	1.004511	1.007782	1.004482	1.00203	1.001324	1.002291	1.001133	1.002378	1.001461
0.005734	1.004789	1.004102	1.01280366	1.02951084	1.00929422	1.004602	1.007946	1.005275	1.003772	1.007822	1.00506	1.001968	1.001835	1.001835	1.001542	1.00186	1.00099
0.006144	1.003639	1.006575	1.00861464	1.02805989	1.00528944	1.005527	1.006059	1.005987	1.004009	1.007655	1.003072	1.00142	1.00066	1.001488	1.001029	1.001969	1.001156
0.006554	1.004475	1.003883	1.01118365	1.02977319	1.00747676	1.005183	1.004992	1.0047	1.004627	1.007153	1.004454	1.000665	1.000699	1.002247	1.000927	1.002051	1.000406
0.007373	1.002948	1.003483	1.00911669	1.02721592	1.00586828	1.003635	1.004825	1.003014	1.004367	1.005327	1.002143	1.001251	1.001981	1.001186	1.0014	1.001404	1.000753
0.008192	1.003512	1.001985	1.01708054	1.02665315	1.00491053	1.002747	1.002736	1.003487	1.004043	1.005782	1.003581	1.001123	1.001778	1.000863	1.001276	1.00195	1.000854
0.009011	1.002957	1.001789	1.01732812	1.02652818	1.00276907	1.001344	1.002652	1.003276	1.003632	1.00525	1.002822	1.001013	1.001715	1.001173	1.00107	1.001603	1.000791
0.00983	1.002542	1.002684	1.00890194	1.02153593	1.00438071	1.003392	1.001673	1.002144	1.003475	1.004038	1.001894	1.001844	1.000456	1.000953	1.00081	1.001431	1.000607
0.01065	1.004403	1.001683	1.00850708	1.02354312	1.00852632	1.002627	1.002243	1.001877	1.004315	1.003115	1.001532	1.001832	1.000908	1.000899	1.00047	1.001548	1.000461
0.011469	1.003213	1.000189	1.00562175	1.02065688	1.00949505	1.001809	1.002816	1.002944	1.004192	1.004452	1.0019	0.999852	1.001649	1.001422	1.000329	1.00138	0.999873
0.012288	1.002152	0.998568	1.00006351	1.02342903	1.00363213	1.004234	1.000647	1.003026	1.004714	1.003225	1.001422	0.999514	1.001112	1.000961	1.000799	1.001631	1.000148
0.013107	1.000765	1.002437	1.00973488	1.01483993	1.00539901	1.005174	1.000236	1.002356	1.004607	1.003331	1.000742	1.000075	1.001247	1.001405	1.000898	1.000908	1.000469
0.014746	1.000607	1.002628	1.00718899	1.01418293	1.00284273	1.001229	1.00372	1.002751	1.002294	1.004411	1.002559	0.999744	1.000465	1.001288	1.000397	1.001768	1.000283
0.016384	1.00147	1.001274	1.00543226	1.01964278	1.00388102	1.000122	1.001475	1.002805	1.002007	1.002727	1.001144	1.000206	1.000244	1.000224	1.000421	1.000982	1.00047
0.018022	1.001328	1.00191	1.00359996	1.01720438	1.00505039	1.003261	1.000605	1.001597	1.002183	1.002751	1.001526	0.999608	1.000771	1.000315	1.000611	1.001442	1.000576
0.019661	1.001532	1.00039	0.99945424	1.0162806	1.00589441	1.001113	0.99877	1.001739	1.002266	1.002775	1.00213	1.000914	1.000756	1.000595	1.000176	1.001411	1.000632
0.021299	0.999292	0.99873	1.00046516	1.01641112	1.00008131	1.000909	1.000969	1.00058	1.001333	1.003561	1.002522	0.999467	1.000841	1.000494	1.000398	1.001049	1.000393
0.022938	1.001589	0.999583	0.99661779	1.01876558	1.00405134	1.000489	0.999747	1.000396	1.001809	1.002494	0.999089	0.999482	1.001313	1.000556	1.000386	1.001101	1.000177
0.024576	1.002772	1.00105	1.00090178	1.01900982	1.00187359	1.001709	1.000731	1.000606	1.002655	1.002686	0.999298	0.998888	1.000508	1.001242	1.000354	1.000956	1.000405
0.026214	1.00201	1.003646	1.00607285	1.0146083	1.0021596	1.002202	0.999961	1.000125	1.001919	1.002669	1.000192	0.999303	1.000455	1.001254	1.00025	1.001062	1.000454
0.029491	1.001499	1.000299	1.00412437	1.01465925	1.00321696	1.001826	1.001603	0.999655	1.000508	1.001693	1.000063	1.000561	1.000666	1.000513	1.000441	1.001245	1.000371
0.032768	1.001731	1.001726	0.9995758	1.01735062	1.00089275	1.001097	1.000434	1.000168	0.998725	1.001669	0.999035	1.000656	1.001193	1.000473	1.000277	1.00098	1.000129
0.036045	1.001516	1.001437	1.00183268	1.01592589	0.99987238	1.001716	1.000844	1.001431	1.002138	1.0016	0.999715	1.000622	1.000991	1.000729	0.999755	1.000935	1.000516
0.039322	1.001887	1.000894	1.00005703	1.01624456	0.99892325	1.001787	0.999168	0.999765	1.0015	1.002356	0.999795	0.999687	1.001148	1.000595	1.000391	1.00112	1.000125
0.042598	1.001749	1.000378	0.99845658	1.01764841	0.99971884	1.001273	0.999395	1.001098	1.001721	1.001936	1.000571	1.000226	1.000888	1.000856	1.00026	1.001005	1.000275
0.045875	1.001244	1.000447	1.00407247	1.01973171	1.00352802	1.000301	1.000746	1.001804	1.001279	1.000647	1.001405	1.000474	1.001239	1.000197	0.999789	1.00113	1.000203
0.049152	1.001229	1.000897	1.00248646	1.0162247	1.00359083	1.000506	1.000159	1.000717	1.000478	1.002885	1.000937	1.00024	1.001191	0.999856	1.000035	1.001332	1.000399
0.052429	1.000816	1.000025	0.99657698	1.01486203	1.00368677	1.002431	1.000229	1.000338	1.000406	1.002985	1.000939	0.99956	1.00108	0.999931	1.000083	1.001142	1.000305
0.058982	1.000607	0.999608	1.00322582	1.01558148	0.99911494	1.000838	0.99882	0.999529	1.000487	1.001426	1.000404	0.999959	1.000739	1.000571	1.000205	1.001073	1.000341
0.065536	1.000921	1.001151	0.99971503	1.01652074	0.99864146	1.000219	0.999867	1.000298	0.999974	1.000904	0.999998	0.999642	1.001013	1.00016	1.000239	1.000961	1.000183
0.07209	1.000572	1.000456	1.00166628	1.01752672	1.00268441	0.99986	1.000428	1.000324	0.999497	1.001905	1.000501	1.000158	1.000497	0.999958	1.000173	1.000834	1.000036
0.078643	1.000762	1.001034	1.00089729	1.01716289	1.00142552	1.000518	0.998604	1.000732	1.000927	1.00088	1.000744	1.000177	1.001151	0.999968	0.999809	1.001156	1.000205
0.085197	1.001293	1.000935	1.00518836	1.01723236	0.99789489	0.999442	1.000135	0.999974	0.999606	1.002152	1.00047	1.000513	1.001218	1.000374	0.999881	1.00127	1.000112
0.09175	0.999926	1.001036	1.00214038	1.01466014	1.00041633	0.999567	1.000487	0.999748	1.001182	1.000936	1.000151	1.000366	1.000958	1.000088	1.00015	1.00094	1.000152
0.098304	1.000859	0.999478	1.00012921	1.0162039	0.99748827	0.999788	1.000236	0.999346	1.001237	1.001638	1.000229	1.000122	1.001098	0.999835	1.000144	1.000981	1.00014
0.104858	1.001019	1.000694	1.00140689	1.0164737	1.00186694	1.001325	1.000479	1.000304	1.001778	1.000362	1.000393	1.000292	1.0005	1.000458	1.000437	1.000749	0.999994
0.117965	1.0011	1.000355	0.99906782	1.01554063	0.99846861	0.999287	0.998996	1.000013	1.001545	1.001378	1.00005	1.000362	1.000939	1.00037	0.999995	1.00054	1.000182
0.131072	1.001592	1.000067	1.00058433	1.01577418	1.00088057	1.000858	0.999568	0.99891	1.001001	1.000118	1.000927	0.999959	1.000696	1.000543	0.999861	1.000579	1.000186
0.144179	1.001981	1.000255	1.00123764	1.01638137	0.9982708	1.000367	1.000505	0.999534	1.000132	1.00081	1.000671	1.000274	1.000788	1.000575	1.000286	1.000927	1.000073
0.157286	1.001079	1.001165	1.00016783	1.01795605	0.99872284	1.000097	1.000106	1.000223	1.000402	1.001339	1.001251	1.000137	1.000586	1.000741	0.999962	1.000793	0.999891
0.170394	1.001142	1.000603	0.99886503	1.01753396	1.00222686	1.000177	1.000539	0.999636	1.000699	1.000534	1.00094	1.00003	1.000754	1.000296	1.00013	1.000629	0.999905
0.183501	1.001091	1.000434	0.99921471	1.01496834	1.00071379	1.000234	0.999512	0.999875	1.000453	1.000511	1.000215	1.000075	1.000624	1.000343	0.999973	1.000654	1.000099
0.196608	1.001176	1.000366	1.00008376	1.01725039	1.00117845	1.000226	0.999798	0.999715	1.000746	1.001134	1.000561	1.000083	1.000769	1.000139	1.000003	1.000817	1.000189
0.209715	1.001088	0.999983	0.99996865	1.0167633	0.99945927	1.000107	0.999694	1.001291	1.000284	1.001647	1.000021	0.999926	1.000678	1.000334	1.000061	1.00084	1.000056
0.23593	1.000522	1.000469	1.00063421	1.01534658	0.99862259	0.999403	0.999309	1.000164	1.000605	1.000967	1.000653	1.000075	1.000729	1.000268	1.000038	1.000672	1.000104
0.262144	1.000542	1.000697	0.99785331	1.01681388	1.00011835	0.999397	1.000672	1.000515	1.000918	1.000782	1.000387	1.000256	1.000761	1.000532	1.000047	1.00052	0.999984
0.288358	1.000995	1.000295	0.99873809	1.0163925	0.99929067	0.999783	1.000613	0.999836	1.000905	1.000408	1.000369	1.000339	1.000763	1.000405	1.000129	1.000616	1.000153
0.314573	1.0015	1.000058	0.99770727	1.01687896	0.99992441	0.999936	0.999493	0.999385	1.00047	1.00042	1.000717	0.999717	1.000582	1.000655	1.00005	1.000745	1.000243
0.340787	1.000847	1.00008	0.99888412	1.01629022	1.00103324	1.000177	1.000694	0.999879	1.000728	1.00022	1.00027	0.999848	1.000519	1.000201	0.999915	1.000651	0.999989
0.367002	1.001208	1.000685	1.00008268	1.01493107	1.0002075	1.000221	0.999832	1.000395	1.000636	1.000289	1.000209	1.000158	1.000727	1.000419	1.000035	1.000606	0.999976
0.393216	1.001458	1.000689	0.99936919	1.01580347	0.99944233	1.000654	1.000025	1.000259	1.000621	1.000779	0.99996	0.999835	1.000448	1.000327	0.999999	1.00065	0.999965
0.41943	1.001024	0.999671	1.00080218	1.01437076	0.9984071	1.000086	1.000601	0.999652	1.000955	1.00059	0.99974	1.000223	1.000551	1.000412	0.999995	1.00062	1.000015
0.471859	1.000765	1.000637	0.99950666	1.01503846	0.99916147	1.000123	0.999731	1.000487	1.00069	0.999827	0.999942	0.999855	1.000434	1.000292	0.999959	1.000659	0.999976
0.524288	1.001366	1.000456	0.9992666	1.01392836	1.00069846	0.999587	0.999873	0.999974	1.000306	0.999586	1.000279	0.999953	1.000641	1.00024	0.999985	1.000534	1.00003
0.576717	1.001096	1.000548	1.00071883	1.01502102	0.99896084	1.000498	1.000351	1.000174	1.00031	0.999312	0.999508	0.999915	1.00046	1.00027	1.000099	1.000476	1.000019
0.629146	1.000983	1.000363	0.99964553	1.01487119	0.99926093	1.000333	0.999753	0.999404	1.000476	0.999848	0.999955	1.000063	1.000563	1.000262	0.999922	1.000405	0.999962
0.681574	1.000732	1.000732	0.99883559	1.01373535	1.00024632	1.00066	0.999959	0.999985	1.000387	0.999325	1.000223	0.999795	1.00064	1.000029	1.000066	1.000464	1.000034
0.734003	1.000998	1.000158	0.99885953	1.01288774	1.00047892	0.999927	1.000088	0.999835	1.000485	0.999678	1.000308	0.999886	1.000775	0.999999	0.999878	1.000453	1.00008
0.786432	1.000906	1.000435	1.0002735	1.01433445	0.99973246	1.000364	1.000148	1.000148	1.00008	0.999452	1.000036	0.99997	1.000533	1.000087	0.999942	1.000546	1.000023
0.838861	1.001201	1.000809	0.99905199	1.01295446	1.00067688	0.999955	1.000059	0.999229	0.999573	1.00011	0.999876	0.999935	1.000494	1.000033	0.999985	1.000693	0.999886
0.943718	1.000926	1.000496	1.0000442	1.01290178	0.9995279	0.999734	1.000151	0.999983	0.999724	1.000192	0.999835	0.999819	1.000146	1.000117	0.999878	1.000313	0.999979
1.048576	1.000845	1.000371	0.99923574	1.01115137	0.99970932	1.000199	1.000271	1.000034	0.999108	1.000428	1.00026	0.999884	0.999978	0.999982	1.000045	1.000273	1.00008
1.153434	1.001056	1.000333	0.99932344	1.01037923	0.99980043	1.000474	0.999877	1.000113	0.999756	1.000156	0.999716	1.000026	1.000235	0.999987	1.000032	1.000078	1.000026
1.258291	1.000884	1.000434	0.99963873	1.0104485	1.00073834	1.000301	1.000304	1.000299	0.999063	1.000013	1.000263	1.000046	1.000218	0.999812	0.999966	1.000036	0.999965
1.363149	1.000807	1.000494	0.99905675	1.0099113	1.00007051	0.999398	0.999965	1.000255	0.999414	1.000511	1.000059	1.000008	1.000188	0.999931	1.000078	1.000168	1.000076
1.468006	1.00093	1.000422	0.99927227	1.00871989	1.00023247	0.999885	0.999693	1.000034	0.999551	1.000085	0.999562	1.000094	1.000033	0.999961	0.999993	1.000083	1.000009
1.572864	1.000633	1.000184	0.99993691	1.00922115	1.00056097	0.999701	0.999899	0.99966	0.999724	0.999359	1.000009	0.999887	0.999904	0.999809	0.999998	1.000122	0.999843
1.677722	1.000815	1.000322	0.99988449	1.00797406	0.99995507	0.999912	0.999555	1.000024	0.999763	1.000198	1.000086	1.00004	1.0003	0.999844	0.999895	1.000091	0.999969
1.887437	1.000735	1.000269	1.00106073	1.00656844	0.9995197	0.999778	1.000053	0.999958
2.097152	1.000745	1.000728	1.00038214	1.00494065	1.00036337	0.999861	1.000226	0.9998
2.306867	1.000836	1.000255	0.99973599	1.00466451	0.99999111	1.000158	0.99973	0.999812
2.516582	1.000871	1.000208	0.99969072	1.00394665	0.99982245	0.99965	0.999821	1.00009
2.726298	1.000727	1.0003	0.99993063	1.00229341	1.00049487	1.000087	1.000216	1.000137
2.936013	1.000767	1.000613	0.99950543	1.00223523	1.00067063	1.000062	1.000363	1.000174
3.145728	1.000572	1.000537	0.99974363	1.00222243	0.99998408	0.999844	1.000212	0.999954
3.355443	1.000597	1.000245	0.99972753	1.00093963	0.99989525	1.00018	0.999863	1.000071
3.774874	1.000569	1.00032	0.99954992	0.99916653	0.99914356	1.000101	0.999927	0.999809
4.194304	1.000597	1.000323	1.00038688	0.99796566	1.00010202	1.000012	1.00007	1.000091
4.613734	1.000551	1.000423	0.99964027	0.9972971	1.00050094	0.999838	1.000042	0.999857
5.033165	1.000485	1.000265	0.99980188	0.99618307	0.99969288	1.00012	0.999923	1.000105
5.452595	1.00049	1.000062	1.00036271	0.99598758	0.99967847	1.000176	0.999962	1.000315
5.872026	1.000302	1.000172	1.0000288	0.99432789	1.00024981	0.999902	0.999975	1.000165
6.291456	1.000365	1.000165	0.99977033	0.99405332	1.00041018	0.999927	0.999868	0.999588
6.710886	1.0004	1.000138	1.00028173	0.9936858	0.99945996	0.999532	0.999828	1.000062

## Sheet: figS.2b
Lag time (s)	3 nM	3 nM	3 nM	6 nM	6 nM	6 nM	12 nM	12 nM	12 nM	24 nM	24 nM	24 nM	48 nM	48 nM	48 nM	100 nM	100 nM	100 nM
0.0000208	2.52226805	2.40144071	2.31358875	3.68919385	3.571955	3.55773776	2.65711138	2.57353548	2.51350515	1.53733911	1.51988796	1.51278331	1.27950938	1.27655865	1.27014907	1.16135694	1.15487288	1.15476156
0.0000224	2.47344306	2.37818808	2.26545856	3.60654166	3.52078956	3.47087827	2.59154462	2.51959083	2.42043025	1.51249358	1.50037273	1.49627979	1.27093798	1.26751381	1.26290833	1.15631264	1.15033698	1.14811256
0.000024	2.40322975	2.33871273	2.24561646	3.50409344	3.39818486	3.36870963	2.55517859	2.47802609	2.39661531	1.50385656	1.48678506	1.47911205	1.26479217	1.26129104	1.25259322	1.15304705	1.1458319	1.14565529
0.0000256	2.38162285	2.28852308	2.20438785	3.41657035	3.32250275	3.30260802	2.48914262	2.45267674	2.33816776	1.49881899	1.48009684	1.46920762	1.25821356	1.24901555	1.24729202	1.14844181	1.14194877	1.13976612
0.0000288	2.29409332	2.22812184	2.13133176	3.33507068	3.22185393	3.17924121	2.43228768	2.34973418	2.26769604	1.47284551	1.45305293	1.4438613	1.24045303	1.24068375	1.23266902	1.14106482	1.13526209	1.13175682
0.000032	2.21075091	2.16162984	2.05802418	3.18374751	3.07648884	3.07664744	2.35117723	2.27468862	2.19308612	1.45204305	1.42857824	1.42799176	1.23074608	1.22576992	1.22486198	1.13411019	1.1280033	1.12638777
0.0000352	2.17080404	2.08397056	2.02307407	3.12435969	2.9608209	2.96188429	2.28105166	2.21828312	2.1394917	1.42243343	1.41425265	1.410626	1.22097531	1.2160642	1.21349578	1.12740769	1.12206004	1.12152527
0.0000384	2.08826125	2.03441029	1.96008588	2.99451233	2.90215847	2.82006228	2.21803302	2.14642426	2.09466573	1.40843913	1.39196448	1.3841719	1.21064052	1.20469869	1.20370412	1.12308779	1.11727743	1.11477167
0.0000416	2.06020631	1.99958587	1.90832172	2.90505229	2.79294998	2.78002243	2.15625516	2.09266935	2.03918072	1.39540212	1.37497533	1.36838462	1.2014652	1.20036081	1.19581254	1.11642305	1.111622	1.10992146
0.0000448	1.99858617	1.96745	1.87047997	2.83903542	2.7073778	2.66938592	2.1104639	2.06189553	1.99217355	1.3721478	1.35961611	1.35586169	1.1955082	1.18792999	1.18752357	1.11224853	1.10694657	1.1048072
0.000048	1.96501997	1.90618564	1.84871281	2.71461135	2.66557776	2.60528757	2.05697618	2.01732899	1.95713986	1.36047788	1.35925546	1.35067545	1.18443548	1.18247968	1.18049454	1.10588674	1.10306852	1.10009709
0.0000512	1.91953778	1.86671896	1.81476493	2.68058199	2.57685775	2.5527145	2.01966486	1.97782633	1.91107926	1.34185409	1.33788907	1.33835788	1.17791019	1.17386972	1.17208993	1.10314412	1.09853745	1.09679131
0.0000576	1.85635997	1.81730461	1.73757826	2.54787625	2.49738707	2.45569267	1.95338496	1.89554828	1.85177282	1.32365215	1.3160807	1.30546716	1.16724069	1.1636621	1.16104115	1.0977081	1.09230849	1.09018458
0.000064	1.79162439	1.76372287	1.69640769	2.4500177	2.40709871	2.36218954	1.88455126	1.83844326	1.79384489	1.30753952	1.29978825	1.29316633	1.15572325	1.15320365	1.15220823	1.09038852	1.08649793	1.0850654
0.0000704	1.76013078	1.71856283	1.6549259	2.36095999	2.30591312	2.26868871	1.82572454	1.79143864	1.73998054	1.28527241	1.27734576	1.27104407	1.14802757	1.14468944	1.1416202	1.0858887	1.08006405	1.07927108
0.0000768	1.71658144	1.66928506	1.61621751	2.28030235	2.23923553	2.19174236	1.7782286	1.74027506	1.69314534	1.27009333	1.26123646	1.25536882	1.13918071	1.13769136	1.1330744	1.08008422	1.07717907	1.07470338
0.0000832	1.67708562	1.63338721	1.57258855	2.20138823	2.15208795	2.13331945	1.73110576	1.70229102	1.6646839	1.26000594	1.24970963	1.24971926	1.13036192	1.12838852	1.12615767	1.0764652	1.07301365	1.0707645
0.0000896	1.64081658	1.60294123	1.56049726	2.11772744	2.09086617	2.05621594	1.70268599	1.66094436	1.61756629	1.24316735	1.24233774	1.23478577	1.12589111	1.12327567	1.1191629	1.07204832	1.06878446	1.06775463
0.000096	1.59955593	1.56859768	1.51251323	2.07607423	2.07794183	2.03254062	1.67074892	1.63114242	1.59796718	1.2378749	1.22598855	1.22713934	1.11858697	1.11824472	1.11317197	1.06905204	1.06541279	1.06368134
0.0001024	1.59132773	1.54562771	1.49464875	2.01557799	1.98318578	1.98462087	1.62391991	1.59786052	1.56833761	1.22724971	1.21483341	1.21525812	1.11192334	1.1105004	1.10833144	1.06573124	1.06239459	1.06123475
0.0001152	1.51957528	1.49347162	1.44137984	1.94004239	1.91346053	1.89871275	1.57728495	1.54996286	1.51732771	1.20541129	1.20095287	1.19971486	1.10242767	1.10185662	1.09930252	1.0600625	1.05739995	1.05556322
0.000128	1.48199505	1.4611035	1.40860181	1.86699512	1.84056111	1.81149033	1.52832285	1.50480515	1.47863968	1.18855035	1.18532652	1.18467698	1.0950742	1.09365294	1.09200664	1.0558311	1.05281911	1.05113046
0.0001408	1.44557001	1.4207953	1.37875178	1.81005992	1.77384695	1.7687162	1.49072046	1.46261807	1.43480675	1.17851021	1.17220944	1.17395688	1.08939668	1.08630731	1.08586183	1.05171649	1.04896613	1.04801437
0.0001536	1.41416208	1.39048281	1.35672709	1.74808876	1.72411762	1.70873268	1.45183339	1.42618223	1.40067009	1.16571442	1.16368559	1.16081647	1.08310994	1.08070123	1.07981233	1.04805731	1.0465631	1.04466269
0.0001664	1.39571733	1.36448216	1.33154091	1.69608383	1.66983204	1.67186354	1.42103918	1.40324695	1.38048804	1.1563116	1.15092552	1.14880871	1.07750661	1.0761543	1.0744426	1.04529916	1.04227367	1.04219346
0.0001792	1.36454095	1.34000931	1.31956683	1.63660704	1.64490447	1.61247571	1.40237465	1.37689807	1.36256301	1.15063907	1.14594147	1.14108387	1.07279038	1.07229721	1.06976509	1.04309216	1.0405431	1.03954939
0.000192	1.33950156	1.31430495	1.29618859	1.60149619	1.59154966	1.58490768	1.37468456	1.36295223	1.3380903	1.14207231	1.13714169	1.13300434	1.06911899	1.06833706	1.06664006	1.04024874	1.03772498	1.0367379
0.0002048	1.32694835	1.30528916	1.28729329	1.56509032	1.56262136	1.54760604	1.34641503	1.34040589	1.31695871	1.13644396	1.12887888	1.12730803	1.06495529	1.06394212	1.06236648	1.03757734	1.03684734	1.03547283
0.0002304	1.28738291	1.27576339	1.25037156	1.52037047	1.5100086	1.4833682	1.31272678	1.30471024	1.28688959	1.12180689	1.11800124	1.11520055	1.0586911	1.05858682	1.05623891	1.03411996	1.03237626	1.03159646
0.000256	1.26518876	1.2531173	1.23556239	1.47138842	1.46471253	1.43761422	1.29101831	1.27641998	1.26336961	1.11149109	1.10663929	1.1051435	1.05226279	1.05271441	1.05221495	1.03148769	1.03010724	1.02852979
0.0002816	1.24275294	1.22854623	1.21589524	1.42891698	1.42621849	1.40120245	1.26235404	1.24753695	1.23788433	1.1026424	1.09491577	1.09427615	1.04778791	1.04849094	1.04846771	1.02901637	1.02743269	1.02630895
0.0003072	1.22169013	1.20951754	1.20535546	1.39758055	1.39271995	1.36407663	1.24593158	1.22883605	1.2196778	1.09358239	1.08891851	1.08913169	1.04397593	1.04487237	1.04454144	1.02655438	1.02553998	1.02388691
0.0003328	1.20339912	1.20348595	1.18486445	1.37926508	1.37392601	1.34033967	1.22365201	1.21519988	1.202229	1.08613069	1.0819926	1.08104387	1.04081	1.04211039	1.04074141	1.02445596	1.02349055	1.02244459
0.0003584	1.18892051	1.1877469	1.16817973	1.34733952	1.33837717	1.32088468	1.20978286	1.19137589	1.18163213	1.0806323	1.07772884	1.07372329	1.03741251	1.03885317	1.03903247	1.02330676	1.02228016	1.0207827
0.000384	1.1772438	1.17133047	1.15840336	1.31553522	1.31415863	1.3047469	1.19449972	1.17954148	1.17460847	1.07982176	1.07376373	1.07099515	1.03571305	1.03791053	1.03587638	1.02122154	1.01990376	1.0198954
0.0004096	1.16716169	1.15893026	1.14887013	1.30204255	1.28526505	1.28584711	1.18723915	1.17102828	1.16086487	1.07116222	1.06816231	1.06855025	1.03309353	1.03514735	1.03253053	1.02002963	1.01887655	1.01873267
0.0004608	1.14618656	1.14004975	1.12935912	1.26687757	1.26421996	1.25910825	1.16073423	1.15053981	1.14153076	1.06329928	1.06274202	1.06039072	1.02976774	1.03124149	1.030035	1.01785948	1.01724207	1.01661578
0.000512	1.13236241	1.11929031	1.11572499	1.24336856	1.23506801	1.23943961	1.14473304	1.13646158	1.1292877	1.05855457	1.05635429	1.05352026	1.02656028	1.02833758	1.02699671	1.01556244	1.0151461	1.01462115
0.0005632	1.12167811	1.11322909	1.10378376	1.22101007	1.20940677	1.20749926	1.13417996	1.12298065	1.11406352	1.05164855	1.04903091	1.0483577	1.02488756	1.02503028	1.02436909	1.01482795	1.01358371	1.01341139
0.0006144	1.10618451	1.10298784	1.09557223	1.20676964	1.1940106	1.18861854	1.11670833	1.10543469	1.10422246	1.04736727	1.04374026	1.0446236	1.02268374	1.02320858	1.02266889	1.01353539	1.01238362	1.01234543
0.0006656	1.097791	1.09111859	1.08300034	1.18870272	1.18042603	1.17070254	1.10466314	1.09985893	1.09749838	1.04282872	1.04026217	1.03990039	1.02069153	1.02177521	1.02045881	1.01277629	1.01170588	1.01121426
0.0007168	1.09528758	1.08528549	1.07955097	1.1671167	1.1710582	1.15461937	1.09695479	1.09595938	1.09040898	1.03938963	1.03991794	1.03748497	1.018386	1.01999079	1.0192437	1.01207643	1.01090556	1.00959769
0.000768	1.08572774	1.07791619	1.07136047	1.15055388	1.15636088	1.138684	1.093122	1.08716647	1.08527907	1.03539946	1.03549068	1.03551044	1.01763582	1.01849722	1.01787584	1.01153044	1.01061376	1.00946954
0.0008192	1.08235657	1.0713293	1.06400909	1.1407934	1.14190191	1.13423875	1.08878948	1.08017172	1.07972421	1.03617303	1.03334417	1.03326749	1.01661247	1.01718482	1.01696731	1.01029911	1.0096421	1.00892811
0.0009216	1.06980919	1.06221435	1.05798591	1.12578433	1.1239678	1.11468674	1.07154628	1.06940262	1.06492443	1.03195161	1.02987841	1.03132405	1.01473183	1.01445368	1.01429099	1.00908068	1.00817764	1.00807842
0.001024	1.0589002	1.05548171	1.04826309	1.11139287	1.10943988	1.10229069	1.06400827	1.05765345	1.05930873	1.02753295	1.02689366	1.02665847	1.01279986	1.01318644	1.01252916	1.00781695	1.00757822	1.00733891
0.0011264	1.05477502	1.04904315	1.04261777	1.10510829	1.10323931	1.09664103	1.05934444	1.05591566	1.05469714	1.0242867	1.02359343	1.0225181	1.01174971	1.01227829	1.01105829	1.00701227	1.0066109	1.00650746
0.0012288	1.04850263	1.04443029	1.03925688	1.08891202	1.09523711	1.08820621	1.05697578	1.05024597	1.04865337	1.02215973	1.0219585	1.01978248	1.01037329	1.0106098	1.01014222	1.00644905	1.00582886	1.00569345
0.0013312	1.0419341	1.03970706	1.03437315	1.0810035	1.07955322	1.08516066	1.05286666	1.04638784	1.04416251	1.02132662	1.02067574	1.02078734	1.00907555	1.00984398	1.0094382	1.00581625	1.00529744	1.00501256
0.0014336	1.04280262	1.03843581	1.03295772	1.06837039	1.07138435	1.06943652	1.04879953	1.04620291	1.04460812	1.01785801	1.01795284	1.01717811	1.00817329	1.0086715	1.00882119	1.00504898	1.00525973	1.00511898
0.001536	1.03570008	1.03899023	1.03201023	1.06951361	1.06754	1.06585545	1.04369002	1.03836106	1.03881924	1.01588562	1.01518573	1.01741151	1.00764557	1.00831736	1.00838183	1.00480954	1.00437597	1.00480667
0.0016384	1.03607863	1.03290074	1.02698737	1.06920509	1.06164155	1.0609142	1.0406912	1.03858905	1.03755363	1.01800036	1.01551915	1.01732605	1.00764491	1.00712292	1.0076755	1.00381595	1.00388108	1.0044466
0.0018432	1.03132336	1.02807296	1.02392325	1.06065193	1.05220604	1.0621475	1.03436454	1.0346015	1.03244275	1.01431525	1.01259063	1.01280908	1.00668518	1.00674712	1.00710456	1.00370067	1.00373697	1.00377882
0.002048	1.02802109	1.02554371	1.01977131	1.05104629	1.03793196	1.04357461	1.03093455	1.02847956	1.03156914	1.01264248	1.01159568	1.01094106	1.00557901	1.00468095	1.00591662	1.00346223	1.00353658	1.00339077
0.0022528	1.02372621	1.02189998	1.01712464	1.03884712	1.03984456	1.03275713	1.0280863	1.0237858	1.02433703	1.01024397	1.01101596	1.00891048	1.00563067	1.00425818	1.00506897	1.00309899	1.00303676	1.00301779
0.0024576	1.02337139	1.02124126	1.0154726	1.03649169	1.04501944	1.03150637	1.02395027	1.02018527	1.02095629	1.00991914	1.00868384	1.00874442	1.00534026	1.0029305	1.00534095	1.00318761	1.00278898	1.00243709
0.0026624	1.01818512	1.0186854	1.01377775	1.03663414	1.03176208	1.03112374	1.01969129	1.01928969	1.01951776	1.00923434	1.00881758	1.00651909	1.00476919	1.00291649	1.00441456	1.00302882	1.00251338	1.00193419
0.0028672	1.01297371	1.01583351	1.01383786	1.03010771	1.03387977	1.02828747	1.02213024	1.01768365	1.0177143	1.00677825	1.00675868	1.0070291	1.00439705	1.00235223	1.00424512	1.00286254	1.00225408	1.00197316
0.003072	1.01245716	1.01581246	1.01004474	1.02607951	1.02381713	1.02632274	1.01946222	1.01660838	1.01915631	1.00690985	1.00665513	1.00738028	1.00393448	1.00213138	1.00305913	1.00291966	1.00198171	1.00189418
0.0032768	1.01171176	1.01287278	1.01004645	1.02869666	1.02855926	1.01970744	1.01848202	1.01531535	1.01584075	1.0044375	1.00743041	1.00564459	1.00346436	1.00226629	1.00330876	1.00258126	1.00186476	1.00166252
0.0036864	1.01032766	1.0129361	1.0089933	1.02624415	1.02314564	1.0187822	1.01115582	1.01311839	1.01294907	1.00669505	1.00512629	1.00525574	1.00301557	1.00229384	1.00297294	1.00229728	1.00169363	1.00185625
0.004096	1.01674807	1.00813044	1.01180481	1.02800135	1.0193564	1.01513089	1.00723998	1.00953854	1.0095876	1.00509381	1.00533583	1.00498891	1.00323347	1.0021401	1.00200252	1.00207447	1.0013712	1.00164897
0.0045056	1.0106435	1.00988689	1.00733674	1.02259656	1.01444416	1.01583134	1.00944826	1.00953431	1.00918449	1.00403137	1.00460835	1.00480911	1.00308043	1.00230925	1.0018873	1.00148331	1.00104384	1.00111956
0.0049152	1.00758725	1.00898405	1.00728506	1.01998393	1.01514521	1.01427681	1.00889585	1.00880171	1.00781777	1.0045441	1.00406384	1.00526156	1.00247564	1.00162864	1.00204673	1.00148077	1.00065661	1.00074591
0.0053248	1.0080582	1.01010674	1.00541023	1.01296282	1.01081626	1.01090264	1.00904543	1.00933369	1.00967143	1.00355086	1.00566808	1.00416374	1.00157695	1.00205567	1.00247772	1.00100925	1.00096661	1.0006643
0.0057344	1.00609778	1.00866266	1.00317145	1.01377909	1.0144996	1.01272356	1.00516869	1.0103681	1.00707324	1.00231549	1.00481238	1.00228203	1.00135966	1.00225715	1.00183296	1.00099126	1.00070916	1.00123248
0.006144	1.00226599	1.00853401	0.99989426	1.01308284	1.00899802	1.00856276	1.0052642	1.01058527	1.00687738	1.0013009	1.00442619	1.0022253	1.000828	1.00197989	1.00190238	1.00087874	1.00067067	1.00112863
0.0065536	1.00475764	1.00731988	1.00468111	1.01393939	1.0119903	1.01578181	1.006305	1.00763981	1.00582695	1.00153945	1.00389729	1.00144442	1.00084427	1.00156383	1.00144205	1.00111825	1.00025383	1.00066333
0.0073728	1.00493747	1.00580006	1.00310015	1.00650367	1.0094165	1.01101786	1.00275138	1.00876723	1.00628424	1.00181858	1.0021771	1.0028564	1.00114187	1.00083572	1.00105222	1.00128819	1.00054008	1.00044766
0.008192	1.0073086	1.00543038	1.00091038	1.00623788	1.01022417	1.01430508	1.00546157	1.00659962	1.00597576	1.00121184	1.00179071	1.00155882	1.00137306	1.00102832	1.00145052	1.00083706	1.00046622	1.00022465
0.0090112	1.00336922	1.002725	1.00201939	1.00897063	1.01003886	1.00816574	1.00466152	1.00341183	1.00180256	1.00135621	1.00225652	1.001673	1.00082729	1.00087471	1.00093914	1.00084902	1.00042785	1.00010781
0.0098304	1.00337096	1.00331751	1.00229333	1.00007316	1.00927668	1.00249406	1.00206288	1.00393644	1.00240929	1.00191165	1.00067756	1.00141965	1.00025084	1.0004262	1.00022445	1.00074031	1.00059712	1.00001372
0.0106496	1.00232879	1.00120023	1.00319606	1.00006338	1.00724088	1.00226432	1.00297018	1.0047714	1.00388022	1.0024693	1.00220084	1.00170296	1.00027228	1.00052935	1.00018803	1.00088223	1.00068977	0.99994251
0.0114688	1.00426769	1.00144968	1.00518842	1.00782474	1.00882187	1.00527139	1.00449933	1.00283185	1.00296134	1.00049927	1.00244731	1.00155866	1.00024837	1.00038753	1.00064388	1.00074916	1.00065735	0.99989294
0.012288	0.99958865	1.00195064	1.00087178	1.00761424	1.00618798	1.00469533	1.00182286	1.00169273	1.00318751	1.00016534	1.00122766	1.0014928	1.00050578	1.00066578	1.0005025	1.00104538	1.00040954	1.00009497
0.0131072	1.00278598	1.0010975	1.00337248	1.00035005	0.99947097	0.99840654	0.99943344	1.00173952	0.99927841	1.00086127	1.00140009	1.0016925	0.99999723	1.00086661	1.00043179	1.00059615	1.00009258	1.00037365
0.0147456	1.0027886	1.00051125	1.0023854	1.00497329	1.00283884	1.00190318	1.00002722	1.00383577	1.00274264	1.00134167	1.00047313	1.00144399	1.00018024	1.0007509	1.00039893	1.00037612	0.99968715	0.99995516
0.016384	1.00453173	1.00174583	0.99932514	1.00215091	1.00270471	1.00590786	1.00133771	1.00375196	1.00032769	1.00064937	1.00033787	1.00138101	1.00027749	1.00073099	1.00054392	1.0002486	0.99989022	1.00001644
0.0180224	1.00200526	1.00490108	1.00236079	1.00302993	1.00192391	1.00100721	1.00071719	1.00089897	1.00272308	1.00006698	1.00077512	1.00034551	1.00010058	1.00031004	1.00033278	1.00034244	1.00010315	1.00020296
0.0196608	1.00118563	1.00271974	1.00355275	1.00403226	1.00134637	0.99784435	1.00140235	1.00146086	1.00006119	1.0015437	1.00034303	0.99970375	0.99956901	1.00018281	1.00023415	1.00045302	1.00024732	1.0000075
0.0212992	1.00061311	1.00471115	0.99790604	0.9993093	1.0003343	1.00084856	1.00342189	1.0001826	1.00058443	1.00035326	1.00037383	0.99910352	1.00015855	0.99978785	1.00000081	1.00039062	1.00001763	0.99985165
0.0229376	1.00003635	1.00372921	0.99985373	1.0008999	0.99959427	1.00225085	0.99966705	0.99993538	1.00021903	1.00007012	1.00087423	0.99992973	0.9998988	1.00029204	1.00017952	1.00052368	0.99983606	0.99983637
0.024576	1.00029596	1.00216606	1.00195401	1.00614325	1.00429157	0.99869214	1.00133711	1.00189363	1.00065937	1.00012926	1.00119335	1.00047883	0.99998655	1.00074233	1.00027041	1.00047984	1.000102	0.99996366
0.0262144	1.00052631	1.00165366	0.99956472	1.00258576	1.00216428	1.00407382	0.9993932	0.99956069	0.99782718	0.99916531	0.99993878	0.99953533	1.00010156	1.00008493	1.00003225	1.00048717	1.00036177	1.00034595
0.0294912	1.00039694	1.00173088	0.99912834	0.99791748	0.99816038	1.00132265	0.99817619	0.99974179	0.99955197	0.99928774	1.00011205	1.00089273	1.00001111	1.00019403	0.99990112	0.99988524	1.00035901	1.00012858
0.032768	1.00136561	0.99936544	1.00081959	1.0008868	0.997852	1.00064972	0.99893799	1.00121314	1.00141915	1.00027718	1.00035939	0.99944843	0.9997762	0.99942062	1.00008975	0.99988823	1.00031892	1.00010537
0.0360448	1.00035635	0.99900532	1.0003186	1.0057945	1.00229748	0.9991724	1.00237004	1.00116854	0.99962484	1.00109791	1.00094554	0.99983138	0.99978581	1.0005328	1.00050908	0.99996262	1.00024774	1.00030172
0.0393216	1.00092957	1.00017567	1.00056229	1.0013922	0.99671999	0.99930696	1.00444787	1.00056247	1.00163491	1.00020402	1.00045834	1.00036358	0.9997496	1.00033118	1.00065486	1.00001735	1.00021119	1.00004907
0.0425984	1.00030746	1.00119717	0.99954188	1.00438845	0.99799241	0.99939548	1.00223201	1.00137336	0.99913279	1.00060645	0.99993326	1.00086007	0.99984888	0.99995367	1.00044053	1.00016048	1.00030719	1.00006893
0.0458752	1.00146785	1.00069773	0.99914023	1.00171297	0.99894303	1.00389767	1.00286204	1.00112621	1.00057005	1.00116962	0.9999017	1.00008745	1.00019929	0.99993306	1.00033921	1.00015096	0.99985193	0.99995641
0.049152	1.00067555	1.00036024	0.99935631	0.99802497	0.99856248	0.99788683	1.00182688	1.00114602	0.99950698	0.99995706	0.99957672	1.00041647	1.00003804	1.00020464	1.00056816	1.00015499	0.99986479	1.00008316
0.0524288	0.99886765	1.00073661	1.00075608	1.00200938	1.0020032	1.00351233	0.99982046	0.99934206	1.00014781	0.99973431	0.99991755	0.99980643	0.99988103	1.00019264	1.00054023	1.00011394	1.00005574	1.00005719
0.0589824	0.99927631	0.99968548	1.00132858	1.00311149	1.00137065	0.99900158	0.99978608	1.00081765	1.00059845	0.99994465	1.00064719	1.00020343	0.99978884	1.00031657	1.00033816	0.99990911	1.00022879	1.00005809
0.065536	1.00055663	1.00040399	1.00008443	0.99923067	0.99734028	1.00308563	0.99960681	0.99966219	0.99989682	0.99991282	1.00126516	0.99984583	1.00014231	1.00011455	1.00018227	1.00018307	1.0000631	0.99985311
0.0720896	1.00085418	1.00042884	0.99987384	1.00046433	1.00043895	1.00134973	0.9991723	1.00087585	1.00144203	1.00058666	1.00064947	1.00024375	0.9999973	1.00027626	0.99979648	0.99989191	1.00009552	0.99987491
0.0786432	1.00170548	0.99859427	1.00026564	1.00018155	0.9988778	0.99964141	1.00135929	1.0004789	1.00245768	0.99972975	1.00065187	0.99986524	1.00009981	0.9999572	0.99995151	1.00035935	0.99988731	1.00002802
0.0851968	1.00129264	1.00031248	0.99931961	0.99901802	0.99977425	1.00107664	0.99873383	1.00113014	0.99848882	0.99995579	0.99982306	0.9999826	0.99995641	1.00020608	1.00013969	1.00025408	1.00005606	1.00013003
0.0917504	1.00091983	1.00022923	0.99981906	0.99919539	0.99900145	1.00179626	0.99987451	1.00132457	1.00249502	1.00005923	0.99973313	1.00034278	0.99977209	0.99972427	0.9996334	1.00015801	1.0000961	0.99989396
0.098304	1.00078074	0.99815303	1.00057997	1.00250032	0.9989573	1.00075654	1.00030487	0.99927158	1.00079273	0.99959235	1.00009357	1.00022589	0.99989472	0.99958737	1.00024724	0.99996584	1.0000435	0.9999547
0.1048576	0.99974299	0.99907094	1.00034153	0.9994965	0.99970418	0.99858367	0.99922772	0.99857595	1.00138546	0.99946173	1.00039474	0.99919234	0.99992742	0.99992788	0.99998739	1.00005332	1.0001705	1.00000165
0.1179648	1.00025866	1.00002956	0.99932172	0.99864137	1.00070748	1.00116449	0.99941277	0.99867539	1.0003668	0.99927199	0.99984025	1.00054491	0.99995441	0.99980329	0.99993894	0.99989223	0.99988313	1.00005273
0.131072	1.00161348	0.99890239	0.99856848	0.99798358	0.99940377	1.00284248	0.99822888	0.99964159	1.0001667	0.99959895	0.99999378	1.00038063	0.99982253	0.99993337	0.99996121	1.00006624	1.00000877	1.00002889
0.1441792	1.00097829	1.00020791	1.00053874	0.99929216	0.99893231	1.00115886	0.99998214	0.99940478	1.00017223	0.9992991	0.99973892	1.00015204	1.00003957	1.00009476	0.99980514	1.00014308	1.00003133	1.00010533
0.1572864	0.9998709	0.99878251	0.99983044	1.00011994	1.00083119	0.99896988	1.00039385	0.99931725	0.99958118	0.99954567	0.99980738	1.00002232	1.00002137	1.00044998	0.99995581	1.00008954	1.00009618	1.00016744
0.1703936	1.00031662	1.00087931	0.99943389	1.00030259	1.00079534	0.99810327	0.99916588	1.00051404	1.00012077	0.99983406	1.00023177	0.99980236	1.00010289	1.00018492	0.99993715	1.0000649	1.0000238	0.99985419
0.1835008	1.00083487	1.00024576	1.00089291	1.00134469	0.99903573	0.99945727	1.00145127	0.99972582	1.00114841	0.99979259	1.00012643	0.9992125	1.00017844	1.00024494	0.99978061	0.99998276	1.00004092	0.99993749
0.196608	1.00052209	1.00023113	1.00006808	1.00225906	1.00039426	1.00111601	1.00061571	0.99954085	1.00152001	1.00012061	1.00034683	1.00001626	0.99989801	1.00012635	1.00011462	0.99991001	0.99989657	1.00016533
0.2097152	0.99959737	1.00004598	0.99989822	1.00112558	1.00069531	1.00039384	0.99876986	1.00068996	0.99918477	1.00036389	1.00028772	0.99967651	1.00006617	0.99983824	0.99976599	1.00001476	0.99999539	1.00002183
0.2359296	1.00092951	0.99970279	0.99969588	0.99911274	1.00147361	1.00005142	0.99940292	1.00057781	1.00021458	0.99963859	0.99986194	0.99968612	0.99987312	1.00000575	0.99991736	1.00006265	0.99991692	0.99994708
0.262144	1.00040299	0.99991113	1.00056247	0.99978074	1.0018027	0.99973086	0.99950353	1.0005832	0.99909113	0.99969331	0.9999047	0.99998972	1.00007031	0.99996786	0.99997077	1.00001516	0.99995564	0.99996974
0.2883584	1.0005285	1.00007323	0.99966817	0.99855675	1.00014175	0.99885763	0.9999232	1.00115048	0.99996024	0.99978012	0.99966845	0.99947717	0.99977001	0.9999533	0.99978025	1.00002043	0.99979468	0.99998089
0.3145728	0.99971769	0.99982468	1.00057594	1.00054279	1.0012282	0.99843844	1.00006941	1.00032137	0.99994586	0.99946753	0.99998292	0.99993058	0.9998932	1.0000516	0.99998637	1.00002181	0.99989404	0.99995069
0.3407872	1.00016023	0.99960742	1.00016748	0.99941997	0.99899536	0.99979736	0.99952524	1.00029149	0.99978448	0.99985467	1.00004121	1.00009224	0.99999934	1.00001475	1.00002602	0.9999556	0.99989949	0.99995777
0.3670016	0.999893	0.99953176	1.00034464	1.00107477	0.99913638	0.99840903	0.99955104	1.00037713	0.99923623	0.99998913	0.9998617	1.00028868	1.00014307	0.99998197	1.0002484	1.00004921	0.99995018	1.00003361
0.393216	0.99975896	0.99978626	0.99982865	1.00004906	1.00058056	1.00024309	0.99900256	1.0004801	0.99958569	1.00009008	1.00031783	1.00026832	0.99987058	0.99992665	1.00007179	1.00007832	0.9998874	0.99999893
0.4194304	0.99939651	1.00059586	1.00005599	1.00121057	1.00034012	1.00024972	0.99913269	1.00013852	0.9997581	1.00019752	1.00009462	0.9999757	0.9998386	1.00003621	1.00004491	0.99983726	0.99994822	0.99994678
0.4718592	0.9998358	1.0007168	1.0000599	1.00081051	0.99982229	1.00000164	0.99989229	1.00043723	0.99917708	0.99968289	1.00011819	1.00024501	0.99995856	0.99997617	1.0000381	0.99992117	0.99999114	0.99992055
0.524288	1.00009836	1.00051162	0.99951279	0.99937801	1.00038143	1.00053445	0.99951136	1.00052162	1.00033452	1.00042556	0.99990945	1.00030609	0.99996808	0.99985645	0.99998215	0.99997402	1.00003136	0.99990481
0.5767168	1.00017693	0.9996332	0.99965723	1.00025147	0.99952649	0.99957542	0.99996593	0.99937529	0.99959183	0.99993497	0.9999686	1.00011634	1.00006654	1.00000342	0.999969	0.99991497	0.99984839	0.99998518
0.6291456	0.99932584	0.99975596	0.99979645	0.99832242	1.00094704	1.00077686	0.99979377	0.99954517	1.00041665	1.00012785	0.99996219	1.00000183	0.99994431	0.99981099	1.00002062	0.9999601	0.99997689	0.9999277
0.6815744	0.99983638	1.00032675	0.99927613	1.00035433	1.00187649	1.0007003	0.9992269	1.0004258	1.00037567	0.99984005	0.99990947	0.99976394	0.99999319	0.99977776	1.00000761	1.00003202	1.00000235	0.99995708
0.7340032	1.00008237	1.00015463	0.99986803	0.99986371	0.9991804	0.99917396	0.99997713	1.00101365	1.00004778	0.99990205	1.00038168	0.99982895	0.99995121	0.99990587	1.00011463	0.999956	0.9998766	0.99994139
0.786432	0.9991508	0.99963836	0.99938128	1.00042028	1.00081528	1.00042648	1.00047689	1.00002134	0.99936555	1.00012264	1.00007859	0.99975118	1.00001182	1.00004565	0.99993408	1.00000932	0.99990573	0.99998855
0.8388608	0.99973437	0.99966446	1.00034115	0.99920743	0.99955349	0.99980375	1.00048543	1.00018263	1.0000403	0.99980383	1.00011946	0.99986059	0.9999949	0.99990315	0.99990122	0.99994781	1.00003273	1.00002911
0.9437184	1.00038688	0.9994018	0.99965581	1.00020319	0.99988282	0.9993176	1.00035242	1.00012581	0.99965519	1.00001318	0.99996415	0.99968273	0.99995345	0.99987865	1.00004926	0.99994853	1.00000455	0.99999413
1.048576	0.99951631	0.99994044	1.0006566	1.00114822	0.99994032	0.99984161	0.9994588	1.00030326	0.9992109	1.00017371	0.99984693	0.99979841	1.00002708	0.99982491	1.00009968	1.00002728	1.0000382	0.99995997
1.1534336	0.99999991	1.00017101	1.00019342	1.00022672	0.9997247	0.9995927	0.99979765	0.99996263	0.99969722	1.00003474	0.99995287	0.99989114	0.99986238	0.99985645	0.99986611	0.99992275	0.99993439	0.99993301
1.2582912	1.00031335	0.99929701	1.00057167	0.99901741	1.00000487	1.00015872	0.99984946	1.00022191	1.00081371	1.00000521	0.99996692	0.99967496	0.99993176	0.99988005	0.99986619	0.99992463	0.99999503	0.9999284
1.3631488	1.00017511	0.99931374	0.99965366	1.00078491	1.00039483	1.00032403	1.000127	0.99977619	0.99980337	0.99967092	0.99979668	0.99992598	0.99991571	1.00012343	0.9999285	0.99998305	0.99990171	0.99996589
1.4680064	1.00036306	0.99975392	0.99970178	1.00005778	0.99933383	1.00060798	0.99945585	0.99983937	0.9994982	1.00005846	0.99979944	0.99991725	0.99980942	0.99984425	1.00001642	0.99989508	0.99993568	1.00002773
1.572864	1.00066946	1.0006115	1.00026171	0.99960575	1.00028384	0.99980104	1.0003146	0.99970695	0.99952461	0.99979511	1.00003176	1.00005476	0.99993554	0.99999226	1.00005694	0.99986334	1.00002092	0.99996207
1.6777216	0.99987302	1.00002499	1.00029365	0.9998959	0.99940605	0.99954689	1.00001566	1.00038228	0.99959582	0.99995632	0.99986806	0.99966552	0.99999287	1.00002874	0.99976868	0.99996623	1.00000285	1.00001257
1.8874368	1.00007932	0.99982263	0.99958572	0.99989712	0.99932399	1.00051148	1.00029887	1.00004996	0.99972064
2.097152	0.99992758	0.99999293	1.00015909	1.0006136	0.99957386	1.00011172	0.99991074	1.00009574	1.00022939
2.3068672	1.00011671	1.00025614	1.00014765	0.99988214	0.99979573	1.00033811	0.99973105	1.00020851	0.99998838
2.5165824	1.0001509	1.0000398	0.99961306	1.00016896	1.00007546	0.99979694	0.99956013	0.99984779	0.99971502
2.7262976	1.00013717	0.99982772	1.00042278	0.99931923	0.99947309	0.99986876	0.9999607	1.00023541	1.00015742
2.9360128	1.00053646	0.99970923	0.99971739	1.00016141	1.00011693	1.00013219	1.00008047	0.99992846	1.00037318
3.145728	0.99991543	1.00000958	1.00010866	0.99998742	1.00003211	1.00015954	0.99981609	0.99972235	1.00003846
3.3554432	0.99987285	1.00020776	0.99969542	0.99914717	1.00048293	0.99991309	0.99978137	0.99990147	1.00000625
3.7748736	0.99997407	0.99982267	0.99993181	0.99943386	1.0001128	0.99966802	1.00013569	0.99982624	0.99975892
4.194304	0.99986775	1.00008502	0.99979837	1.00022898	0.99979822	0.9998937	0.99995661	0.99973828	0.99967764
4.6137344	1.00007367	0.99973073	0.99986725	0.99974232	1.00062327	0.9998772	1.00004648	0.99975525	1.00020216
5.0331648	1.00018001	1.00012655	1.00007466	0.99946803	1.00030838	0.99931764	1.00005019	0.99971006	1.00007189
5.4525952	0.99979726	0.99999908	1.00001466	0.99960217	1.0001152	0.99989544	1.00008821	0.99973624	0.99997945
5.8720256	0.99996577	0.99994938	0.99985112	0.99990491	0.9997542	1.00001984	0.99972603	0.99981305	0.99987712
6.291456	0.99980973	1.00010539	0.99969137	0.99998018	1.00039152	1.00035952	1.00011567	1.00007065	0.99998508
6.7108864	0.9999078	1.00005267	0.9996849	1.00015266	0.99983188	1.0002282	0.99994297	1.000112	0.99935365

[truncated: 8 more sheets: figS.2c, figS.3a, figS.3b, figS.4a, figS.4b, figS.4c, figS.5cde, figS.6]
